# Supplementary material for: N-(3-Nitro­phen­yl)-N′-pivaloylthio­urea
Source: Acta Crystallogr Sect E Struct Rep Online. 2008 May 21;64(Pt 6):o1137. doi: 10.1107/S1600536808014530 (PMC2961577; doi:10.1107/S1600536808014530)
Supplement: Supplementary file 2 [file e-64-o1137-Isup2.hkl]

# 
# h,k,l, Fc-squared, Fo-squared, sigma(Fo-squared) and status flag 
# 
data_I
_shelx_title ' a in Pna2(1)' 
_shelx_refln_list_code          4 
_shelx_F_calc_maximum      123.54 
_exptl_crystal_F_000       592.00 
_reflns_d_resolution_high  0.7701 
 
loop_ 
 _symmetry_equiv_pos_as_xyz 
 'x, y, z' 
 '-x, -y, z+1/2' 
 'x+1/2, -y+1/2, z' 
 '-x+1/2, y+1/2, z+1/2' 
 
_cell_length_a    20.3998 
_cell_length_b    10.8860 
_cell_length_c     6.2120 
_cell_angle_alpha  90.000 
_cell_angle_beta   90.000 
_cell_angle_gamma  90.000 
 
_shelx_F_squared_multiplier     1.000 
 
loop_ 
 _refln_index_h 
 _refln_index_k 
 _refln_index_l 
 _refln_F_squared_calc 
 _refln_F_squared_meas 
 _refln_F_squared_sigma 
 _refln_observed_status 
   2   0  -7       28.12       35.69     12.79 o 
   4   0  -7       43.87       67.77     12.01 o 
   6   0  -7       36.58       56.16     11.71 o 
   8   0  -7       96.89      108.15     13.82 o 
  10   0  -7       44.79       61.03     12.26 o 
  12   0  -7        2.80        4.43     11.41 o 
   0   1  -7       44.43       48.29      9.29 o 
   1   1  -7        2.13        1.52      8.03 o 
   3   1  -7        5.01       -1.11     10.30 o 
   4   1  -7       43.29       55.03     11.63 o 
   5   1  -7       43.79       45.97     11.15 o 
   6   1  -7        7.22       22.68      9.85 o 
   7   1  -7       77.11       69.08     12.13 o 
   8   1  -7        2.60        0.24      7.39 o 
   9   1  -7       42.25       44.53      9.36 o 
  10   1  -7        9.00       13.47      7.66 o 
  11   1  -7        8.53       10.87      9.15 o 
  12   1  -7        2.32       -3.35      9.16 o 
   1   2  -7       49.02       54.00      5.85 o 
   2   2  -7        9.90       13.83      5.53 o 
   3   2  -7       36.19       35.81      7.80 o 
   4   2  -7        6.66        6.20      7.82 o 
   5   2  -7       37.00       63.24     11.23 o 
   6   2  -7       12.94       12.23      9.47 o 
   7   2  -7        9.66       18.10      9.84 o 
   8   2  -7       21.22       30.04      9.92 o 
   9   2  -7       14.30        4.98     10.35 o 
  10   2  -7        0.85        2.65      9.84 o 
  11   2  -7       12.98       11.24      8.09 o 
  12   2  -7       10.66       16.89     10.83 o 
   0   3  -7      118.74      162.08      8.95 o 
   1   3  -7       15.44       20.04      4.07 o 
   2   3  -7       47.52       71.92     12.90 o 
   3   3  -7       63.13       75.69      6.59 o 
   4   3  -7       10.96       16.02      6.70 o 
   5   3  -7       16.96       13.54      5.72 o 
   6   3  -7       29.98       31.55      6.11 o 
   7   3  -7        4.50       13.93      7.26 o 
   8   3  -7        1.18        3.69      7.43 o 
   9   3  -7        2.78       19.51     10.67 o 
  10   3  -7        1.88        7.38     11.02 o 
  11   3  -7        2.36       -5.56     11.41 o 
   1   4  -7       62.27       70.77      5.03 o 
   2   4  -7       35.07       36.35      4.50 o 
   3   4  -7        1.36       -1.06      6.29 o 
   4   4  -7       32.03       32.16      7.29 o 
   5   4  -7        0.54       -4.84      6.74 o 
   6   4  -7       38.36       43.95      7.57 o 
   7   4  -7        0.47       -4.70      6.46 o 
   8   4  -7       42.44       41.50     11.46 o 
   9   4  -7        8.41       10.67      6.41 o 
  10   4  -7        2.82       11.34     12.33 o 
   0   5  -7        3.49        3.01      6.99 o 
   1   5  -7       34.09       42.24      4.73 o 
   2   5  -7        3.78        2.28      4.23 o 
   3   5  -7       19.69       21.68      5.06 o 
   4   5  -7        2.01        0.44      6.65 o 
   5   5  -7       30.89       30.11      7.75 o 
   6   5  -7        7.19        5.38     15.66 o 
   7   5  -7       45.73       54.37      8.38 o 
   8   5  -7        8.15       17.70      6.68 o 
   9   5  -7       30.15       40.57      9.46 o 
   1   6  -7       18.81       25.76      4.73 o 
   2   6  -7       74.32       86.95      5.88 o 
   3   6  -7        1.71       -3.16      5.33 o 
   4   6  -7        8.80        9.97      5.59 o 
   5   6  -7       22.73       20.47      8.66 o 
   6   6  -7        5.43        7.12      8.47 o 
   2   0  -6       15.15       17.88      4.62 o 
   6   0  -6       22.63       30.59      8.25 o 
   8   0  -6       26.25       20.57      7.25 o 
  10   0  -6       39.80       41.76      9.64 o 
  14   0  -6      141.25      142.54     15.35 o 
  16   0  -6       32.86       14.93     12.92 o 
   1   1  -6      134.20      144.29      6.54 o 
   2   1  -6        3.16        1.90      3.27 o 
   3   1  -6       63.99       75.63      4.44 o 
   4   1  -6        0.47       -1.47      3.07 o 
   5   1  -6       41.72       46.46      4.81 o 
   6   1  -6      128.13      140.46      8.69 o 
   7   1  -6       33.15       34.75      6.27 o 
   8   1  -6       68.73       86.62     10.35 o 
   9   1  -6       15.50       16.32      8.38 o 
  10   1  -6       31.54       28.85     11.46 o 
  11   1  -6       64.84       59.14      7.25 o 
  12   1  -6       61.27       72.50     13.05 o 
  13   1  -6       19.49       23.66      6.24 o 
  14   1  -6        4.91       -6.41      6.29 o 
  15   1  -6       11.96       16.15      7.64 o 
  16   1  -6       17.49       26.52      8.93 o 
   0   2  -6       28.65       37.28      8.10 o 
   1   2  -6        0.11       -0.88      5.25 o 
   2   2  -6       11.14       11.75      3.42 o 
   3   2  -6      119.54      118.90      5.24 o 
   4   2  -6       38.85       39.24      3.77 o 
   5   2  -6       17.60       25.84      4.34 o 
   6   2  -6       27.29       20.58      4.24 o 
   7   2  -6       69.37       68.46      5.24 o 
   8   2  -6       27.69       27.75      4.68 o 
   9   2  -6      214.67      195.91     10.02 o 
  10   2  -6       67.50       64.18     10.85 o 
  11   2  -6      107.40      110.62     12.44 o 
  12   2  -6        2.87       -4.41      7.37 o 
  13   2  -6        7.25       15.06      6.81 o 
  14   2  -6       28.23       21.89      7.53 o 
  15   2  -6        2.46        7.62      7.10 o 
  16   2  -6        4.68       11.11      8.94 o 
   1   3  -6      142.17      157.35      7.40 o 
   2   3  -6       78.52       90.46      5.04 o 
   3   3  -6       32.80       31.87      4.47 o 
   4   3  -6       85.53       85.76      4.85 o 
   5   3  -6       95.76       88.85      5.84 o 
   6   3  -6        3.00        2.92      4.07 o 
   7   3  -6       12.85        2.61      4.26 o 
   8   3  -6      138.56      145.94      7.04 o 
   9   3  -6       30.54       31.64      4.79 o 
  10   3  -6      106.21      115.27      7.80 o 
  11   3  -6        2.61        5.52      4.86 o 
  12   3  -6       29.32       28.61      5.43 o 
  13   3  -6       31.76       21.03      7.78 o 
  14   3  -6       15.76       11.05      9.69 o 
  15   3  -6        7.73        2.75      8.46 o 
  16   3  -6        6.43        4.72      8.51 o 
   0   4  -6      218.13      205.53     10.01 o 
   1   4  -6       35.83       38.28      5.36 o 
   2   4  -6       79.32       80.56      5.91 o 
   3   4  -6       15.47       21.78      3.77 o 
   4   4  -6       60.93       60.94      6.49 o 
   5   4  -6       16.50       19.63      4.43 o 
   6   4  -6        2.40       -0.78      4.19 o 
   7   4  -6       28.32       31.59      5.00 o 
   8   4  -6        9.31        8.53      4.62 o 
   9   4  -6       10.91       18.13      4.51 o 
  10   4  -6       39.18       36.91      5.78 o 
  11   4  -6       21.41       19.92      5.06 o 
  12   4  -6        4.64        2.15      5.17 o 
  13   4  -6        6.61       12.09      5.40 o 
  14   4  -6       17.12       15.51      5.93 o 
  15   4  -6        4.25        2.82      6.38 o 
  16   4  -6       14.80        7.73     15.05 o 
   1   5  -6      226.77      246.89      7.03 o 
   2   5  -6       38.95       39.70      4.84 o 
   3   5  -6       80.50       90.12      8.13 o 
   4   5  -6        3.84        6.21      4.64 o 
   5   5  -6       44.62       43.22      5.28 o 
   6   5  -6       11.81       13.57      4.88 o 
   7   5  -6       10.82       11.00      4.45 o 
   8   5  -6        9.84       13.04      4.63 o 
   9   5  -6        0.61       11.07      7.69 o 
  10   5  -6       15.07       21.36      5.09 o 
  11   5  -6        5.35       14.27      5.30 o 
  12   5  -6        7.39        9.61      5.51 o 
  13   5  -6        6.13        1.59      5.69 o 
  14   5  -6        7.03        9.19      5.91 o 
  15   5  -6       37.11       43.91      8.83 o 
   0   6  -6       81.22       86.43      6.76 o 
   1   6  -6       17.85       11.36      3.53 o 
   2   6  -6       98.95      106.66      4.98 o 
   3   6  -6       79.50       86.64      6.79 o 
   4   6  -6       87.29       93.70      8.46 o 
   5   6  -6        2.26        5.52      4.92 o 
   6   6  -6        7.81       10.15      7.43 o 
   7   6  -6       32.79       31.66      5.45 o 
   8   6  -6        3.63        5.08      5.11 o 
   9   6  -6       46.31       56.45     13.28 o 
  10   6  -6        4.82        6.84      5.48 o 
  11   6  -6       63.10       64.80      6.45 o 
  12   6  -6        0.98       -4.29      5.92 o 
  13   6  -6        0.71       -0.21      5.94 o 
   1   7  -6        0.26        7.97      3.48 o 
   2   7  -6       10.89       10.97      3.97 o 
   3   7  -6        2.30        8.79      4.08 o 
   4   7  -6       84.17       80.26      5.49 o 
   5   7  -6        3.22        4.58      6.75 o 
   6   7  -6       29.81       35.35      6.99 o 
   7   7  -6       17.82       17.88      5.55 o 
   8   7  -6       70.15       78.40      6.57 o 
   9   7  -6        0.22        6.65      6.14 o 
  10   7  -6       66.94       84.88      8.37 o 
  11   7  -6       17.75       23.69      6.73 o 
   0   8  -6       13.70       19.86      7.31 o 
   1   8  -6        0.66        1.48      4.21 o 
   2   8  -6        9.72       11.27      4.43 o 
   3   8  -6        0.20        2.65      4.41 o 
   4   8  -6        1.86       -1.65      5.10 o 
   5   8  -6       31.44       34.38      5.81 o 
   6   8  -6       25.36       26.27      5.63 o 
   7   8  -6      110.82      126.28     13.37 o 
   8   8  -6       31.66       49.08      8.33 o 
   9   8  -6       20.88       21.57     12.59 o 
   1   9  -6       80.49       78.97      6.66 o 
   2   9  -6       14.40        5.38      6.95 o 
   2   0  -5       62.86       71.35      7.05 o 
   4   0  -5      289.07      271.64      8.05 o 
   6   0  -5       68.55       59.58      4.74 o 
   8   0  -5      254.66      214.45     19.75 o 
  10   0  -5      219.54      224.91     15.31 o 
  12   0  -5      128.81      129.02     12.56 o 
  14   0  -5       19.32       14.70      8.66 o 
  16   0  -5        4.38        4.45      9.37 o 
  18   0  -5        7.19       -3.38     10.78 o 
  20   0  -5        7.87        6.67     14.67 o 
   2   1  -5       56.36       56.47      3.96 o 
   3   1  -5       89.54       87.02      2.85 o 
   4   1  -5      250.68      240.56      5.41 o 
   5   1  -5      134.96      126.66      5.39 o 
   6   1  -5       45.22       45.33      3.66 o 
   7   1  -5      269.94      286.84     11.17 o 
   8   1  -5        6.14        5.43      3.94 o 
   9   1  -5       10.20       17.27      3.57 o 
  10   1  -5      104.81      106.90      9.44 o 
  11   1  -5      166.23      176.93      6.90 o 
  12   1  -5       25.98       17.89      4.81 o 
  13   1  -5       14.46       10.98      6.03 o 
  14   1  -5       82.59       80.47      8.08 o 
  15   1  -5        8.31        9.58      7.30 o 
  16   1  -5       21.17       19.36      7.68 o 
  17   1  -5        9.98       10.89      7.23 o 
  18   1  -5       50.16       53.22      9.73 o 
  19   1  -5        0.11       -0.98      8.76 o 
  20   1  -5        4.69        4.54      9.49 o 
   1   2  -5       72.49       68.99      4.53 o 
   2   2  -5       11.80       13.45      2.63 o 
   3   2  -5      105.03       93.92      4.11 o 
   4   2  -5        5.97        9.72      2.34 o 
   5   2  -5      501.54      481.24     13.21 o 
   6   2  -5       57.89       50.53      4.00 o 
   7   2  -5       57.59       59.49      4.08 o 
   8   2  -5        5.55        4.57      2.86 o 
   9   2  -5        1.56       10.59     11.78 o 
  10   2  -5       92.36      109.03      5.56 o 
  11   2  -5       19.37       20.42      4.14 o 
  12   2  -5        3.11        3.49      3.72 o 
  13   2  -5      204.21      196.61      8.07 o 
  14   2  -5        2.99        4.52      3.81 o 
  15   2  -5      109.70      119.69      7.51 o 
  16   2  -5       10.16        2.54     10.81 o 
  17   2  -5       23.84       39.13      9.08 o 
  18   2  -5        5.51       14.33      9.07 o 
  19   2  -5       33.90       31.11      9.92 o 
  20   2  -5        1.74        7.50      9.06 o 
   0   3  -5      139.87      156.73     10.42 o 
   1   3  -5       25.17       25.15      4.56 o 
   2   3  -5      201.54      209.83      6.42 o 
   3   3  -5      210.25      211.29      6.35 o 
   4   3  -5      541.07      525.65     12.32 o 
   5   3  -5       98.90       87.80      4.81 o 
   6   3  -5       45.11       41.93      4.15 o 
   7   3  -5      252.54      283.74      9.16 o 
   8   3  -5       20.63       26.54      5.74 o 
   9   3  -5      318.84      311.60     16.78 o 
  10   3  -5       44.74       46.83      4.55 o 
  11   3  -5       85.98       81.46      6.32 o 
  12   3  -5       15.76       10.51      4.04 o 
  13   3  -5       38.31       42.60      4.91 o 
  14   3  -5      187.99      200.37     10.06 o 
  15   3  -5       17.80       10.85      7.72 o 
  16   3  -5       43.42       43.17      4.96 o 
  17   3  -5        2.55        1.26      5.09 o 
  18   3  -5       20.45       24.76      7.34 o 
  19   3  -5        4.63        4.04     10.11 o 
  20   3  -5       10.26        6.40     13.94 o 
   1   4  -5      102.75      103.08      9.16 o 
   2   4  -5      190.85      187.79      6.16 o 
   3   4  -5      315.50      304.64      8.35 o 
   4   4  -5      255.10      262.58     13.86 o 
   5   4  -5      138.58      134.82      8.70 o 
   6   4  -5      526.32      513.76     14.22 o 
   7   4  -5       42.76       42.74      4.33 o 
   8   4  -5      107.21      108.91      5.86 o 
   9   4  -5        7.19       15.15      6.10 o 
  10   4  -5       20.08       15.61      3.99 o 
  11   4  -5        5.33        4.77      4.08 o 
  12   4  -5       86.09       95.54     10.67 o 
  13   4  -5        1.61        3.59      4.17 o 
  14   4  -5       16.75       22.44      4.95 o 
  15   4  -5       36.57       46.35      7.92 o 
  16   4  -5        5.48        5.84      4.89 o 
  17   4  -5        3.15        0.67      4.80 o 
  18   4  -5       19.02       18.40      5.50 o 
  19   4  -5        6.43       19.83      6.82 o 
   0   5  -5       16.26       13.66      4.08 o 
   1   5  -5      275.65      278.69      6.27 o 
   2   5  -5        7.02        9.57      3.11 o 
   3   5  -5      238.24      237.36      7.37 o 
   4   5  -5      100.69      101.71      5.59 o 
   5   5  -5      229.18      246.96      9.39 o 
   6   5  -5       95.09      105.09      5.80 o 
   7   5  -5      204.60      194.61      7.86 o 
   8   5  -5       21.63       33.83      4.32 o 
   9   5  -5       67.74       71.30      6.15 o 
  10   5  -5       38.23       37.91      4.68 o 
  11   5  -5       34.52       38.45      4.89 o 
  12   5  -5        1.59        1.45      4.30 o 
  13   5  -5       81.32       81.08      6.10 o 
  14   5  -5       31.98       26.06      5.09 o 
  15   5  -5       38.21       36.20      5.51 o 
  16   5  -5        5.38        8.30      5.39 o 
  17   5  -5       21.99       19.95      5.86 o 
  18   5  -5        2.58        2.95      8.85 o 
   1   6  -5        7.94        8.59      2.84 o 
   2   6  -5      103.60      112.39      4.50 o 
   3   6  -5      254.29      240.54      9.05 o 
   4   6  -5       95.83      103.99     10.99 o 
   5   6  -5       41.48       44.77      4.75 o 
   6   6  -5       66.11       59.62      5.21 o 
   7   6  -5       24.79       20.77      4.11 o 
   8   6  -5       20.78       26.61      4.56 o 
   9   6  -5        3.00        0.18      4.29 o 
  10   6  -5       35.08       30.44      4.93 o 
  11   6  -5       30.42       28.65      6.56 o 
  12   6  -5       68.75       73.54      8.95 o 
  13   6  -5       25.99       26.99      4.97 o 
  14   6  -5       25.35       19.88      4.99 o 
  15   6  -5      135.33      151.63      8.44 o 
  16   6  -5        8.35        7.49      6.06 o 
  17   6  -5        0.38        0.33      7.21 o 
   0   7  -5      278.18      269.29      9.74 o 
   1   7  -5       15.75       21.15      4.25 o 
   2   7  -5       17.58       13.86      3.26 o 
   3   7  -5       22.50       20.76      3.43 o 
   4   7  -5      229.08      241.65      9.38 o 
   5   7  -5        0.43        3.04      4.24 o 
   6   7  -5       25.83       26.50      4.87 o 
   7   7  -5        0.33        2.19      4.32 o 
   8   7  -5       22.29       30.75      6.36 o 
   9   7  -5        0.43        0.01      4.71 o 
  10   7  -5       17.83       13.64      4.99 o 
  11   7  -5       38.01       37.84      5.39 o 
  12   7  -5       46.77       45.44      5.82 o 
  13   7  -5        2.51       -0.52      4.94 o 
  14   7  -5       55.36       69.48      6.95 o 
  15   7  -5        1.32       -2.69      5.81 o 
   1   8  -5      116.46      109.39      4.86 o 
   2   8  -5        9.96        3.87      4.14 o 
   3   8  -5       64.75       68.31      4.93 o 
   4   8  -5       20.03       13.01      3.77 o 
   5   8  -5       51.95       55.06      4.24 o 
   6   8  -5       18.06       11.49      6.84 o 
   7   8  -5        6.63       11.10      4.77 o 
   8   8  -5       12.21       16.74      5.92 o 
   9   8  -5        1.35       -7.64      5.09 o 
  10   8  -5       18.14       18.92      5.29 o 
  11   8  -5       11.61       18.67      5.59 o 
  12   8  -5        5.27        3.27      5.72 o 
  13   8  -5        3.84       -0.18      5.97 o 
  14   8  -5        4.35       -1.29     10.25 o 
   0   9  -5       11.32       20.19      7.10 o 
   1   9  -5        1.43       -2.18      4.31 o 
   2   9  -5       14.43       13.29      4.28 o 
   3   9  -5       68.29       62.91      5.76 o 
   4   9  -5        0.43        8.02      4.54 o 
   5   9  -5       34.90       27.66      6.10 o 
   6   9  -5        7.73       18.40      4.31 o 
   7   9  -5       23.30       18.04      5.34 o 
   8   9  -5        3.26        4.37      4.98 o 
   9   9  -5       68.18       73.74     13.84 o 
  10   9  -5        0.21       -2.34      6.85 o 
  11   9  -5      106.89      111.98     15.31 o 
  12   9  -5       12.82       32.35     11.71 o 
   1  10  -5        7.90       13.44      5.75 o 
   2  10  -5       13.35       16.23      5.29 o 
   3  10  -5       18.50       21.56      4.82 o 
   4  10  -5       43.12       36.99      5.42 o 
   5  10  -5        0.99        4.76      5.24 o 
   6  10  -5       32.96       30.66      5.78 o 
   7  10  -5        0.07        4.88      5.14 o 
   8  10  -5       30.44       29.20      6.91 o 
   9  10  -5        5.70        7.62      6.51 o 
   0  11  -5        4.00       -1.76     14.07 o 
   1  11  -5       22.04       -1.09     14.45 o 
   2  11  -5       15.97       25.91     15.74 o 
   4   0  -4      460.10      458.98     11.45 o 
   6   0  -4       12.62       15.15      2.71 o 
   8   0  -4       89.25       89.11      4.72 o 
  10   0  -4        4.86        7.96      2.68 o 
  12   0  -4      360.64      358.62     10.30 o 
  14   0  -4      356.47      411.93     22.01 o 
  16   0  -4      193.57      195.80     15.03 o 
  18   0  -4       47.13       34.77      9.99 o 
  20   0  -4      107.36       86.07     12.89 o 
  22   0  -4       28.42       39.88     14.37 o 
   2   1  -4      411.18      432.57     19.49 o 
   3   1  -4      209.88      196.34      4.27 o 
   4   1  -4       13.24       10.71      1.45 o 
   5   1  -4       29.31       22.45      2.02 o 
   6   1  -4      159.83      148.28      4.00 o 
   7   1  -4       15.89       18.50      2.33 o 
   8   1  -4      263.33      251.89      5.75 o 
   9   1  -4       29.76       29.21      2.74 o 
  10   1  -4       26.04       38.11      4.65 o 
  11   1  -4       72.82       70.31      6.05 o 
  12   1  -4      184.06      182.28      5.94 o 
  13   1  -4       89.12       83.77      4.34 o 
  14   1  -4       18.79       25.98      3.48 o 
  15   1  -4       77.36       70.03      4.47 o 
  16   1  -4       73.95       63.84      4.85 o 
  17   1  -4       50.76       59.04      7.82 o 
  18   1  -4        9.17        5.14      7.19 o 
  19   1  -4       60.47       71.55      9.03 o 
  20   1  -4       25.48       14.70      8.59 o 
  21   1  -4       21.10        9.15      9.09 o 
  22   1  -4       17.57       12.98     13.37 o 
   0   2  -4      336.63      303.58     15.45 o 
   1   2  -4       88.06       87.03      4.73 o 
   2   2  -4       32.69       30.22      2.14 o 
   3   2  -4      153.34      146.57      3.08 o 
   4   2  -4       85.94       82.38      2.24 o 
   5   2  -4        6.40       10.11      2.09 o 
   6   2  -4      144.99      137.32     10.66 o 
   7   2  -4      603.96      605.27     19.64 o 
   8   2  -4       95.47       95.24     10.91 o 
   9   2  -4      945.40      930.89     22.76 o 
  10   2  -4      163.99      154.83      7.14 o 
  11   2  -4      600.38      578.03     22.65 o 
  12   2  -4      108.04       93.93      5.02 o 
  13   2  -4        3.96       -1.49      2.99 o 
  14   2  -4       25.73       18.45      5.87 o 
  15   2  -4        1.50        4.50      3.23 o 
  16   2  -4       33.31       41.61      4.49 o 
  17   2  -4       13.14       11.82      3.96 o 
  18   2  -4       22.26       27.72      4.88 o 
  19   2  -4       10.75        7.30      4.93 o 
  20   2  -4        2.02        5.29     10.67 o 
  21   2  -4       20.05       38.51      9.59 o 
  22   2  -4        3.32       -3.32      9.85 o 
   1   3  -4      555.99      552.64     13.95 o 
   2   3  -4      102.58      101.79      4.83 o 
   3   3  -4       73.49       64.73      2.78 o 
   4   3  -4      308.96      277.95      8.06 o 
   5   3  -4      207.02      188.48      8.89 o 
   6   3  -4       68.66       72.54      5.18 o 
   7   3  -4      444.43      442.32     11.87 o 
   8   3  -4      336.46      316.78      9.62 o 
   9   3  -4       69.33       67.70      4.28 o 
  10   3  -4      344.38      322.57      9.58 o 
  11   3  -4       39.82       32.89      3.40 o 
  12   3  -4      223.49      211.58      7.79 o 
  13   3  -4        0.07        3.33      3.31 o 
  14   3  -4       25.36       20.77      3.92 o 
  15   3  -4       23.84       27.95      4.20 o 
  16   3  -4        2.12        2.71      4.12 o 
  17   3  -4        7.21       15.00      4.30 o 
  18   3  -4       18.76       11.92      4.48 o 
  19   3  -4       21.42       25.93      5.00 o 
  20   3  -4       12.15       19.72      6.83 o 
  21   3  -4        4.73        3.14      9.52 o 
  22   3  -4       10.05       20.70      7.84 o 
   0   4  -4     1193.15     1237.93     51.28 o 
   1   4  -4      231.90      226.87      5.63 o 
   2   4  -4       43.33       46.67      2.58 o 
   3   4  -4      174.24      168.26      5.29 o 
   4   4  -4      308.61      299.41     17.64 o 
   5   4  -4       78.65       78.63      4.28 o 
   6   4  -4      574.56      579.53     15.19 o 
   7   4  -4       40.46       45.45      3.53 o 
   8   4  -4       27.91       31.40      3.75 o 
   9   4  -4       39.75       36.39      5.15 o 
  10   4  -4      408.86      411.74     11.78 o 
  11   4  -4      118.83      112.53      6.21 o 
  12   4  -4      219.26      220.89      8.49 o 
  13   4  -4       64.40       73.04      5.07 o 
  14   4  -4       10.83       12.25      3.96 o 
  15   4  -4        4.37        1.94      4.03 o 
  16   4  -4       34.26       43.11      4.72 o 
  17   4  -4        2.21        4.59      4.57 o 
  18   4  -4       89.75       89.02      6.46 o 
  19   4  -4        8.39       14.48      5.72 o 
  20   4  -4       18.28       19.52      7.27 o 
  21   4  -4        9.84        9.78      7.71 o 
   1   5  -4      480.47      471.35      9.85 o 
   2   5  -4      387.33      366.70      9.15 o 
   3   5  -4      323.81      316.29     11.39 o 
   4   5  -4       54.74       53.64      3.81 o 
   5   5  -4      381.22      357.66     12.37 o 
   6   5  -4       71.84       62.58      4.08 o 
   7   5  -4      155.00      146.34      6.17 o 
   8   5  -4       44.22       48.01      3.97 o 
   9   5  -4       49.63       50.27      4.75 o 
  10   5  -4       42.06       47.33      4.17 o 
  11   5  -4       96.71      101.23     12.04 o 
  12   5  -4       86.26       89.43      5.61 o 
  13   5  -4       67.26       56.77      4.97 o 
  14   5  -4       36.40       36.25      4.78 o 
  15   5  -4       69.24       80.98      5.70 o 
  16   5  -4        0.38        2.03      4.15 o 
  17   5  -4       77.13       79.02      8.36 o 
  18   5  -4        2.20        1.78     11.39 o 
  19   5  -4       43.44       47.11      6.50 o 
  20   5  -4        5.60        5.65      5.84 o 
  21   5  -4       22.57       31.03      7.61 o 
   0   6  -4       70.33       60.20      4.32 o 
   1   6  -4      350.75      340.56      6.83 o 
   2   6  -4      471.02      464.60     11.34 o 
   3   6  -4       79.64       82.92      4.87 o 
   4   6  -4      176.46      179.97      6.87 o 
   5   6  -4        0.58        2.02      3.52 o 
   6   6  -4      111.82      118.59      6.76 o 
   7   6  -4       98.93      115.92      5.71 o 
   8   6  -4       26.08       31.48      6.03 o 
   9   6  -4      127.65      124.74      6.18 o 
  10   6  -4       25.67       27.31      4.05 o 
  11   6  -4      240.72      250.00      9.06 o 
  12   6  -4       19.79       21.76      4.09 o 
  13   6  -4        8.54        8.95      3.76 o 
  14   6  -4       71.26       77.45      8.16 o 
  15   6  -4        0.08        0.71      4.12 o 
  16   6  -4       75.32       74.22      8.53 o 
  17   6  -4       25.68       21.81      5.23 o 
  18   6  -4        9.62       12.50      5.51 o 
  19   6  -4       17.34       30.88      6.58 o 
   1   7  -4       81.84       72.85      3.92 o 
   2   7  -4       50.62       45.09      3.23 o 
   3   7  -4       50.39       43.68      3.18 o 
   4   7  -4       64.10       60.30      6.60 o 
   5   7  -4       55.34       58.05      4.61 o 
   6   7  -4       78.01       74.02      4.88 o 
   7   7  -4       66.02       62.50      5.02 o 
   8   7  -4      364.02      370.30     11.77 o 
   9   7  -4        9.01        8.92      5.64 o 
  10   7  -4      280.27      253.27      9.48 o 
  11   7  -4       65.61       61.72      6.34 o 
  12   7  -4       49.71       63.14      8.90 o 
  13   7  -4       61.34       68.60      5.86 o 
  14   7  -4       20.83       18.97      4.82 o 
  15   7  -4       17.86       18.27      5.26 o 
  16   7  -4       21.54       24.05      5.24 o 
  17   7  -4       11.22       12.18      5.58 o 
  18   7  -4        4.47        4.66      5.65 o 
   0   8  -4      118.48      108.04      7.56 o 
   1   8  -4       45.55       37.21      3.68 o 
   2   8  -4       77.50       69.14      5.73 o 
   3   8  -4       38.81       42.65      3.50 o 
   4   8  -4       37.26       45.27      3.90 o 
   5   8  -4      122.98      127.76      6.87 o 
   6   8  -4       81.35       77.05      5.59 o 
   7   8  -4      243.92      234.51      9.11 o 
   8   8  -4       22.55       16.44      4.50 o 
   9   8  -4       36.03       38.07      5.00 o 
  10   8  -4        8.32        2.23      4.20 o 
  11   8  -4       25.11       22.63      4.63 o 
  12   8  -4       10.62       17.17      4.75 o 
  13   8  -4       47.66       49.46      6.14 o 
  14   8  -4       19.56       29.49      5.18 o 
  15   8  -4       50.22       48.46      9.25 o 
  16   8  -4       10.65        3.64      5.69 o 
   1   9  -4      159.23      151.29      5.95 o 
   2   9  -4       25.70       24.66      3.87 o 
   3   9  -4       59.85       60.28      4.12 o 
   4   9  -4        3.40        8.66      3.26 o 
   5   9  -4       37.62       37.65      4.31 o 
   6   9  -4       50.97       41.53      3.95 o 
   7   9  -4        4.37        4.14      8.71 o 
   8   9  -4       19.77       17.92      5.07 o 
   9   9  -4       14.39       11.30      6.37 o 
  10   9  -4       20.77       29.69      5.34 o 
  11   9  -4       23.14       37.46      5.84 o 
  12   9  -4        5.31        8.20      5.66 o 
  13   9  -4       90.96       81.40      6.90 o 
  14   9  -4        2.84       -0.35      5.23 o 
   0  10  -4      174.13      190.52     10.75 o 
   1  10  -4        7.89       11.87      4.90 o 
   2  10  -4       99.01       98.30      5.48 o 
   3  10  -4        5.36        3.90      4.20 o 
   4  10  -4       56.28       53.35      4.48 o 
   5  10  -4       16.75       12.70      4.11 o 
   6  10  -4       25.43       31.23      6.80 o 
   7  10  -4       25.45       22.63      4.38 o 
   8  10  -4        5.26        4.72      3.98 o 
   9  10  -4        1.82       -0.59      5.48 o 
  10  10  -4       18.65       20.56      8.54 o 
  11  10  -4       14.32       13.80      7.08 o 
  12  10  -4       10.80       13.92      6.48 o 
   1  11  -4       14.11       15.55      5.43 o 
   2  11  -4        1.37        0.39      5.70 o 
   3  11  -4       33.81       35.02      5.90 o 
   4  11  -4        4.96        4.27      4.95 o 
   5  11  -4       19.84       23.24      4.68 o 
   6  11  -4       21.80       27.89      4.70 o 
   7  11  -4       36.52       42.06      5.25 o 
   8  11  -4       76.76       83.78      5.89 o 
   9  11  -4       11.33       20.30      5.33 o 
  10  11  -4       52.57       63.77      8.38 o 
   0  12  -4       36.12       58.58     10.69 o 
   1  12  -4        1.41        8.18      6.84 o 
   2  12  -4        9.56       14.48      7.03 o 
   3  12  -4       40.14       39.25      6.97 o 
   4  12  -4       21.89       19.04      7.60 o 
   4   0  -3     3244.68     3455.69     74.34 o 
   6   0  -3      263.73      270.93      8.83 o 
   8   0  -3      238.78      209.13      7.34 o 
  10   0  -3      124.96      120.25      5.60 o 
  12   0  -3      344.96      371.02     10.17 o 
  14   0  -3      206.76      202.77     12.28 o 
  16   0  -3      108.63      105.92      6.77 o 
  18   0  -3      169.66      172.26     13.47 o 
  20   0  -3       47.16       56.19     10.04 o 
  24   0  -3       62.22       73.99     17.20 o 
   2   1  -3      984.74     1027.20     40.91 o 
   3   1  -3      442.99      441.55      7.56 o 
   4   1  -3      878.65      879.53     14.03 o 
   5   1  -3     1231.10     1308.14     25.03 o 
   6   1  -3      806.14      830.42     16.33 o 
   7   1  -3     1305.66     1260.65     41.23 o 
   8   1  -3       47.83       44.18      2.09 o 
   9   1  -3       54.50       53.73      2.28 o 
  10   1  -3      669.14      697.32     12.78 o 
  11   1  -3       17.12       16.55      1.89 o 
  12   1  -3       63.77       57.31      2.47 o 
  13   1  -3      347.99      309.63     13.12 o 
  14   1  -3      105.40      106.93      3.84 o 
  15   1  -3      103.46       94.60      4.47 o 
  16   1  -3      498.61      488.73     20.55 o 
  17   1  -3        8.13        8.39      5.07 o 
  18   1  -3       41.48       44.52      5.00 o 
  19   1  -3       31.70       38.15      5.62 o 
  20   1  -3       33.48       38.72      5.91 o 
  21   1  -3        0.99        5.91      6.85 o 
  22   1  -3        8.65       14.43      8.22 o 
  23   1  -3       29.82       40.71     13.07 o 
  24   1  -3        4.74       21.93     15.10 o 
   1   2  -3      887.33      887.12     25.77 o 
   2   2  -3       52.91       56.85      2.28 o 
   3   2  -3      152.62      144.41      4.59 o 
   4   2  -3        7.31        7.07      1.13 o 
   5   2  -3      763.02      735.24     12.26 o 
   6   2  -3      377.01      381.10      6.75 o 
   7   2  -3      385.83      377.68      9.35 o 
   8   2  -3      543.90      561.60     10.42 o 
   9   2  -3        3.12        3.57      1.62 o 
  10   2  -3      145.46      148.92      3.95 o 
  11   2  -3      237.37      212.90      7.12 o 
  12   2  -3       25.68       28.88      4.41 o 
  13   2  -3       85.92       84.36      4.33 o 
  14   2  -3       24.11       25.65      3.54 o 
  15   2  -3      553.89      583.58     13.49 o 
  16   2  -3       49.08       52.85      5.59 o 
  17   2  -3      145.25      135.78      8.08 o 
  18   2  -3       13.44       16.20      6.59 o 
  19   2  -3       25.69       28.84      5.25 o 
  20   2  -3       31.34       24.64      7.75 o 
  21   2  -3       15.37       21.86      6.19 o 
  22   2  -3        1.22       -4.57      6.38 o 
  23   2  -3       14.46       19.14      8.51 o 
  24   2  -3       11.07       20.07     13.74 o 
   0   3  -3      577.30      591.45     25.83 o 
   1   3  -3       71.12       65.32      2.48 o 
   2   3  -3      505.98      505.64      9.77 o 
   3   3  -3      152.65      147.86      2.75 o 
   4   3  -3      789.61      762.72     12.47 o 
   5   3  -3       68.69       60.58      2.54 o 
   6   3  -3      241.40      229.68      7.92 o 
   7   3  -3       46.35       49.44      3.02 o 
   8   3  -3       19.50       25.18      5.89 o 
   9   3  -3      231.95      216.14      6.93 o 
  10   3  -3       19.83       15.31      2.43 o 
  11   3  -3       30.90       30.37      3.02 o 
  12   3  -3       81.87       72.24      4.16 o 
  13   3  -3       21.96       22.60      3.06 o 
  14   3  -3      386.30      388.04     13.00 o 
  15   3  -3        1.40        2.63      3.00 o 
  16   3  -3      230.80      220.91      8.35 o 
  17   3  -3       16.57       16.22      3.57 o 
  18   3  -3       30.06       36.45      4.44 o 
  19   3  -3        1.88        2.24      5.28 o 
  20   3  -3       15.80       20.77      5.80 o 
  21   3  -3       12.94       17.07      6.58 o 
  22   3  -3        0.27        0.82      6.71 o 
  23   3  -3        0.63      -10.13      8.25 o 
   1   4  -3      379.79      401.35      8.22 o 
   2   4  -3      413.14      433.76      8.67 o 
   3   4  -3       17.41       19.22      3.36 o 
   4   4  -3      322.81      308.87      7.70 o 
   5   4  -3      116.15      121.26      4.83 o 
   6   4  -3      371.62      355.95      9.90 o 
   7   4  -3       29.12       27.53      2.64 o 
   8   4  -3     1056.57     1103.27     45.31 o 
   9   4  -3       70.56       79.39      5.92 o 
  10   4  -3      193.48      174.09      6.34 o 
  11   4  -3       89.93       87.55      8.59 o 
  12   4  -3        7.67       11.90      3.00 o 
  13   4  -3       79.88       80.11      5.37 o 
  14   4  -3      235.50      224.17      7.95 o 
  15   4  -3        2.77        7.45      3.57 o 
  16   4  -3       71.08       66.25      5.04 o 
  17   4  -3       37.28       39.86      4.75 o 
  18   4  -3        8.72        6.32      4.49 o 
  19   4  -3        9.80        7.92      4.39 o 
  20   4  -3       21.28       11.82      6.07 o 
  21   4  -3       24.88       27.16      7.65 o 
  22   4  -3        3.96       -5.03      7.98 o 
  23   4  -3        4.17        6.84      9.23 o 
   0   5  -3      637.04      637.96     13.82 o 
   1   5  -3      707.08      707.16     13.70 o 
   2   5  -3       71.27       65.80      2.82 o 
   3   5  -3      145.76      140.69      6.18 o 
   4   5  -3       43.36       41.48      2.98 o 
   5   5  -3      271.62      242.13      7.76 o 
   6   5  -3       60.08       51.97      3.29 o 
   7   5  -3      356.98      353.59     10.11 o 
   8   5  -3       19.38       17.05      2.68 o 
   9   5  -3      661.09      635.65     15.97 o 
  10   5  -3       23.66       16.93      2.87 o 
  11   5  -3      161.09      151.68      6.11 o 
  12   5  -3       52.86       45.45      3.82 o 
  13   5  -3       10.96        9.96      3.35 o 
  14   5  -3      101.00      104.93      9.18 o 
  15   5  -3      131.76      110.07      6.19 o 
  16   5  -3       53.46       36.19      4.55 o 
  17   5  -3       36.42       32.21      4.64 o 
  18   5  -3        4.74       10.55      4.57 o 
  19   5  -3       46.19       49.90      6.08 o 
  20   5  -3        0.23        3.04      6.49 o 
  21   5  -3        1.53        1.50      9.97 o 
  22   5  -3        0.52       14.10      8.21 o 
   1   6  -3       89.59       85.84      2.67 o 
   2   6  -3      333.75      333.18      7.34 o 
   3   6  -3      161.12      155.94      4.96 o 
   4   6  -3        4.71        2.35      2.49 o 
   5   6  -3      430.00      415.77     20.35 o 
   6   6  -3       87.09       73.75      4.28 o 
   7   6  -3       50.48       52.04      4.34 o 
   8   6  -3      168.12      161.12     10.09 o 
   9   6  -3        7.08        6.74      3.20 o 
  10   6  -3      264.40      268.18      8.65 o 
  11   6  -3        3.69        3.46      3.12 o 
  12   6  -3      120.45      105.71      7.73 o 
  13   6  -3       96.19      103.68      5.72 o 
  14   6  -3        5.21       -1.03      3.86 o 
  15   6  -3      107.82       97.42     12.17 o 
  16   6  -3        2.30        4.44      4.05 o 
  17   6  -3      114.62       98.55      6.57 o 
  18   6  -3       20.07       17.28      5.31 o 
  19   6  -3        5.13        8.86      7.23 o 
  20   6  -3       37.89       41.44      6.06 o 
  21   6  -3        1.67        2.62      8.47 o 
   0   7  -3      735.62      734.23     15.94 o 
   1   7  -3       12.76       12.24      2.00 o 
   2   7  -3      212.28      199.15      5.62 o 
   3   7  -3       11.11       12.19      2.51 o 
   4   7  -3       77.44       70.51      4.42 o 
   5   7  -3       92.84       85.58      4.76 o 
   6   7  -3      554.68      541.83     14.90 o 
   7   7  -3      164.62      168.60      8.93 o 
   8   7  -3       87.01       93.17     10.18 o 
   9   7  -3      287.00      276.57      9.37 o 
  10   7  -3      108.81       98.17      5.71 o 
  11   7  -3       74.32       64.80      6.04 o 
  12   7  -3       73.40       68.62      5.21 o 
  13   7  -3       58.67       56.53      4.82 o 
  14   7  -3       92.99       95.64      6.08 o 
  15   7  -3       25.20       16.38      4.49 o 
  16   7  -3       82.16       86.72      6.41 o 
  17   7  -3       16.13       16.22      5.22 o 
  18   7  -3       96.27       89.26      7.02 o 
  19   7  -3        6.99       11.68      6.10 o 
  20   7  -3       23.60       18.10      6.68 o 
   1   8  -3      176.25      181.17      4.82 o 
   2   8  -3       14.75       13.57      2.78 o 
   3   8  -3      273.95      282.64     10.06 o 
   4   8  -3       79.85       65.58      3.31 o 
   5   8  -3       21.26       21.81      5.47 o 
   6   8  -3      256.93      245.44      8.69 o 
   7   8  -3      234.08      201.97      8.13 o 
   8   8  -3       97.99       77.70      4.98 o 
   9   8  -3      138.77      123.01      6.43 o 
  10   8  -3      107.93      104.96      6.33 o 
  11   8  -3       77.74       73.46      6.97 o 
  12   8  -3       80.07       62.73      5.30 o 
  13   8  -3        8.33       14.26      4.65 o 
  14   8  -3       14.10        7.61      4.66 o 
  15   8  -3       12.79       21.62      4.84 o 
  16   8  -3       10.01       11.50      5.15 o 
  17   8  -3       95.45      103.38      7.33 o 
  18   8  -3        1.81        3.76      6.48 o 
   0   9  -3       46.72       38.63      4.93 o 
   1   9  -3       17.33       12.97      2.92 o 
   2   9  -3      179.00      181.72      5.42 o 
   3   9  -3      265.17      244.79      6.75 o 
   4   9  -3       27.68       26.65      3.13 o 
   5   9  -3      195.23      174.84      5.24 o 
   6   9  -3        5.88        1.97      2.99 o 
   7   9  -3       18.69       29.38      7.42 o 
   8   9  -3       27.49       24.07      4.37 o 
   9   9  -3      102.45       97.27     13.59 o 
  10   9  -3       46.35       43.37      5.08 o 
  11   9  -3       45.11       45.71      5.10 o 
  12   9  -3       29.59       31.54      5.38 o 
  13   9  -3       76.28       72.36      6.92 o 
  14   9  -3        1.12        2.45      5.29 o 
  15   9  -3        9.46       16.35      5.52 o 
  16   9  -3       13.15       17.15      6.12 o 
  17   9  -3       10.33       14.13      9.19 o 
   1  10  -3       12.49       20.82      4.00 o 
   2  10  -3       12.90       17.90      3.90 o 
   3  10  -3        8.44        8.77      3.45 o 
   4  10  -3       93.14       89.62      5.01 o 
   5  10  -3       58.72       58.20      4.83 o 
   6  10  -3      215.99      207.55      6.23 o 
   7  10  -3       43.57       42.13      3.96 o 
   8  10  -3       80.62       92.57      4.67 o 
   9  10  -3        4.63        9.82      5.07 o 
  10  10  -3       64.80       63.36      6.42 o 
  11  10  -3       51.74       58.37      6.22 o 
  12  10  -3        6.21        6.56      5.64 o 
  13  10  -3       15.86       22.04      6.07 o 
  14  10  -3       71.06       77.33      7.61 o 
  15  10  -3       19.11       23.05      6.88 o 
   0  11  -3      111.03      115.39     11.60 o 
   1  11  -3        5.97        8.74      4.81 o 
   2  11  -3       31.63       31.96      4.86 o 
   3  11  -3        0.21        0.28      4.27 o 
   4  11  -3       39.39       40.86      4.84 o 
   5  11  -3       24.32       29.56      4.18 o 
   6  11  -3       38.62       34.51      4.57 o 
   7  11  -3       49.63       46.09      5.61 o 
   8  11  -3        4.52        2.51      5.13 o 
   9  11  -3       61.51       68.18      7.02 o 
  10  11  -3        3.91        7.31      5.89 o 
  11  11  -3       23.03       27.35      6.67 o 
  12  11  -3       52.14       53.29      7.65 o 
   1  12  -3      121.57      148.54      7.80 o 
   2  12  -3       31.52       18.48      6.01 o 
   3  12  -3       56.46       67.22      7.67 o 
   4  12  -3        3.29        3.41      5.75 o 
   5  12  -3        0.56       -0.19      6.85 o 
   6  12  -3       11.80       10.73      6.77 o 
   7  12  -3       11.08       19.51      7.37 o 
   8  12  -3        2.10        4.69      7.14 o 
   9  12  -3        2.59        4.78      7.13 o 
   1  13  -3        1.49        7.13     15.48 o 
   2  13  -3       63.88       44.10     15.36 o 
   3  13  -3       25.32       29.67     10.80 o 
   2   0  -2     8848.05     9495.54    344.19 o 
   4   0  -2     2799.81     3004.33     77.87 o 
   6   0  -2      166.93      205.13      6.72 o 
   8   0  -2      125.51      126.99      5.46 o 
  10   0  -2      298.87      327.57      8.70 o 
  12   0  -2       14.46       14.61      2.11 o 
  14   0  -2      395.65      391.96     16.57 o 
  16   0  -2       72.24       78.03      5.53 o 
  18   0  -2       57.10       54.81      5.39 o 
  20   0  -2      343.22      363.79     14.13 o 
  22   0  -2       24.74       30.86      7.97 o 
   2   1  -2      273.96      287.94      7.22 o 
   3   1  -2     3259.21     3434.28     51.92 o 
   4   1  -2      208.46      203.02      4.76 o 
   5   1  -2       10.93       10.33      1.30 o 
   6   1  -2      132.48      128.64      3.09 o 
   7   1  -2      538.07      550.39     10.07 o 
   8   1  -2     1285.85     1321.13     22.72 o 
   9   1  -2       86.76       91.27      2.73 o 
  10   1  -2      303.44      296.19      6.82 o 
  11   1  -2       33.57       42.87      4.28 o 
  12   1  -2      199.57      194.14      4.77 o 
  13   1  -2       25.34       25.21      3.63 o 
  14   1  -2       21.89       17.55      2.44 o 
  15   1  -2      223.22      230.21      6.46 o 
  16   1  -2       26.65       22.54      2.98 o 
  17   1  -2      128.83      130.78      5.57 o 
  18   1  -2       90.62       84.93      4.56 o 
  19   1  -2       99.70       98.39      5.04 o 
  20   1  -2       87.11       89.03      6.06 o 
  21   1  -2       95.94      107.81      7.06 o 
  22   1  -2       41.41       41.31      7.56 o 
  23   1  -2       16.88       26.91      9.71 o 
  24   1  -2        1.50        9.11     11.40 o 
  25   1  -2        7.06       -6.87     12.51 o 
   0   2  -2      814.67      932.52     37.31 o 
   1   2  -2       76.36       78.83      5.92 o 
   2   2  -2     1137.02     1125.80     29.03 o 
   3   2  -2      343.05      346.41      5.56 o 
   4   2  -2      206.57      214.70      3.92 o 
   5   2  -2      520.13      524.23      9.59 o 
   6   2  -2      509.87      574.41     10.33 o 
   7   2  -2      180.55      150.48      3.52 o 
   8   2  -2      384.13      369.41      8.39 o 
   9   2  -2     2305.31     2325.66     44.63 o 
  10   2  -2      289.16      303.48      7.13 o 
  11   2  -2     1355.78     1359.22     26.55 o 
  12   2  -2       18.16       15.27      2.08 o 
  13   2  -2      125.79      109.65      8.55 o 
  14   2  -2        6.98        5.88      3.01 o 
  15   2  -2       39.10       38.56      2.90 o 
  16   2  -2       43.24       43.57      3.86 o 
  17   2  -2        8.03        9.04      4.55 o 
  18   2  -2       56.94       54.38      4.84 o 
  19   2  -2        6.82        4.13      5.01 o 
  20   2  -2       35.94       38.22      5.38 o 
  21   2  -2       30.03       30.74      6.80 o 
  22   2  -2       10.41        3.04      6.43 o 
  23   2  -2       96.96      105.44      9.56 o 
  24   2  -2       41.76       48.04     11.76 o 
  25   2  -2       14.51        5.33     11.53 o 
   1   3  -2      940.46      968.25     17.21 o 
   2   3  -2      144.37      149.84      3.69 o 
   3   3  -2       58.00       58.63      2.34 o 
   4   3  -2      155.52      143.53      3.93 o 
   5   3  -2     1374.09     1467.52     25.45 o 
   6   3  -2      781.75      803.13     16.09 o 
   7   3  -2       93.98      107.93      4.41 o 
   8   3  -2      171.10      156.16      4.19 o 
   9   3  -2      736.36      735.44     15.07 o 
  10   3  -2      785.82      732.30     15.17 o 
  11   3  -2     1121.92     1152.21     22.94 o 
  12   3  -2      897.60      835.96     20.02 o 
  13   3  -2       34.78       35.19      5.77 o 
  14   3  -2       13.13       18.06      2.83 o 
  15   3  -2       33.73       42.99      4.33 o 
  16   3  -2       16.09       18.29      3.14 o 
  17   3  -2        2.39        7.42      4.67 o 
  18   3  -2       30.98       31.95      8.17 o 
  19   3  -2        8.35       10.08      4.72 o 
  20   3  -2       26.49       37.27      6.67 o 
  21   3  -2       73.71       76.08      7.66 o 
  22   3  -2       38.89       44.79     14.77 o 
  23   3  -2        3.67        8.77      7.87 o 
  24   3  -2       10.70        9.00      7.63 o 
  25   3  -2        2.05      -10.48     12.06 o 
   0   4  -2     5374.24     5727.07    106.85 o 
   1   4  -2      935.19      957.29     17.06 o 
   2   4  -2      842.39      880.65     15.67 o 
   3   4  -2       41.94       45.75      2.36 o 
   4   4  -2     2773.11     2914.23     56.77 o 
   5   4  -2       58.84       55.57      5.85 o 
   6   4  -2      498.45      485.39     13.21 o 
   7   4  -2      139.23      134.77      4.80 o 
   8   4  -2       28.24       25.13      2.71 o 
   9   4  -2       66.58       59.15      4.18 o 
  10   4  -2      143.84      102.31      6.53 o 
  11   4  -2      265.20      250.55      7.62 o 
  12   4  -2      450.86      419.79     11.86 o 
  13   4  -2      205.79      203.46      7.09 o 
  14   4  -2      299.66      295.83      9.17 o 
  15   4  -2       72.12       74.94      4.67 o 
  16   4  -2       17.15       18.58      3.57 o 
  17   4  -2        7.04       10.29      3.91 o 
  18   4  -2      143.81      131.60     10.72 o 
  19   4  -2       17.01       16.03      6.01 o 
  20   4  -2      236.31      222.73     11.44 o 
  21   4  -2       14.54        9.34      7.38 o 
  22   4  -2        3.49        4.86      6.41 o 
  23   4  -2        1.43        3.17      7.14 o 
  24   4  -2        0.87        0.80      8.82 o 
   1   5  -2     1405.77     1448.68     20.03 o 
   2   5  -2      194.26      205.47      5.39 o 
   3   5  -2      674.96      693.23     14.92 o 
   4   5  -2      145.73      140.07      8.06 o 
   5   5  -2      360.52      333.58      7.90 o 
   6   5  -2      381.66      401.56     16.71 o 
   7   5  -2       15.26       16.77      3.47 o 
   8   5  -2       10.24        4.22      3.59 o 
   9   5  -2       71.05       71.23     12.48 o 
  10   5  -2      164.48      158.07      5.89 o 
  11   5  -2      182.39      171.69      6.38 o 
  12   5  -2      365.68      320.20      9.79 o 
  13   5  -2      305.03      264.26      9.35 o 
  14   5  -2      129.51      124.23      9.85 o 
  15   5  -2      146.08      146.84      6.64 o 
  16   5  -2       65.47       69.99      7.66 o 
  17   5  -2       64.66       78.96      5.56 o 
  18   5  -2        5.69        6.16      5.81 o 
  19   5  -2      335.12      348.44     14.67 o 
  20   5  -2        1.28        3.27      5.94 o 
  21   5  -2        8.05        4.67      6.47 o 
  22   5  -2        9.38        9.38     10.05 o 
  23   5  -2        3.62        2.10      8.54 o 
   0   6  -2      406.73      381.52      9.01 o 
   1   6  -2      291.24      318.29      5.47 o 
   2   6  -2      291.42      288.75      5.40 o 
   3   6  -2      343.58      346.29      8.37 o 
   4   6  -2       78.62       70.59      3.17 o 
   5   6  -2       94.05       90.29      3.59 o 
   6   6  -2       33.97       26.37      5.53 o 
   7   6  -2      283.45      264.06      8.00 o 
   8   6  -2      122.74      121.11      4.89 o 
   9   6  -2      179.86      176.40      6.47 o 
  10   6  -2       75.26       80.28      4.46 o 
  11   6  -2      308.73      301.75     11.42 o 
  12   6  -2      233.85      217.68     11.61 o 
  13   6  -2      310.27      311.04      9.86 o 
  14   6  -2      138.36      121.73      6.10 o 
  15   6  -2       60.21       43.52      4.48 o 
  16   6  -2       78.58       73.37      7.46 o 
  17   6  -2       18.78       19.47      4.69 o 
  18   6  -2       10.52       27.93      6.78 o 
  19   6  -2       35.94       34.16      7.27 o 
  20   6  -2       20.69       12.69      7.60 o 
  21   6  -2       21.48       13.95      7.70 o 
  22   6  -2       13.49       18.43      8.15 o 
  23   6  -2        4.49       12.38     16.04 o 
   1   7  -2       18.08       19.86      1.93 o 
   2   7  -2        9.81        7.76      1.70 o 
   3   7  -2      107.64      105.94      3.17 o 
   4   7  -2      301.13      282.07      8.41 o 
   5   7  -2      113.48      114.73      6.08 o 
   6   7  -2      164.37      148.72      5.86 o 
   7   7  -2      120.09      105.55     10.02 o 
   8   7  -2      432.79      422.18     19.49 o 
   9   7  -2       64.34       58.25      4.18 o 
  10   7  -2      329.72      316.61      9.95 o 
  11   7  -2       15.17       12.53      3.38 o 
  12   7  -2      214.76      206.69      8.13 o 
  13   7  -2       26.04       21.27      3.99 o 
  14   7  -2        1.23        5.86      4.35 o 
  15   7  -2       22.07       26.25      5.19 o 
  16   7  -2       20.21       17.47      5.49 o 
  17   7  -2        8.59        5.88      4.42 o 
  18   7  -2        6.21        5.93      4.88 o 
  19   7  -2       43.15       31.21      7.45 o 
  20   7  -2       24.26        6.39      7.08 o 
  21   7  -2        0.34       11.07      8.07 o 
  22   7  -2       49.68       69.86     17.80 o 
   0   8  -2      430.22      452.53     12.31 o 
   1   8  -2       18.80       17.28      3.17 o 
   2   8  -2      318.40      308.45      8.61 o 
   3   8  -2       29.35       33.02      2.36 o 
   4   8  -2      166.37      163.63      5.08 o 
   5   8  -2      413.46      418.87      9.17 o 
   6   8  -2       39.54       48.20      5.01 o 
   7   8  -2      388.32      351.41     12.10 o 
   8   8  -2      142.00      134.44      6.20 o 
   9   8  -2      164.77      155.10      6.67 o 
  10   8  -2       93.98       94.81      6.24 o 
  11   8  -2       49.23       53.36      5.47 o 
  12   8  -2       22.05       18.94      4.09 o 
  13   8  -2       71.47       76.35      5.69 o 
  14   8  -2       27.61       21.30      4.69 o 
  15   8  -2       27.22       26.58      4.94 o 
  16   8  -2       31.72       43.39      5.96 o 
  17   8  -2       24.01       32.14      5.53 o 
  18   8  -2        6.57        5.03      6.38 o 
  19   8  -2       18.34        7.72      7.02 o 
  20   8  -2       21.48       23.83      8.38 o 
   1   9  -2      524.92      510.75      9.84 o 
   2   9  -2       17.32       18.35      2.47 o 
   3   9  -2      186.05      171.82      4.46 o 
   4   9  -2      233.02      234.32      5.81 o 
   5   9  -2       45.54       44.63      3.18 o 
   6   9  -2       20.87       27.25      2.93 o 
   7   9  -2       77.14       62.53      6.51 o 
   8   9  -2       15.98       19.36      4.19 o 
   9   9  -2        5.76        8.25      3.99 o 
  10   9  -2       11.49        9.09      4.14 o 
  11   9  -2        9.42        5.48      3.95 o 
  12   9  -2       28.15       37.29      6.63 o 
  13   9  -2       96.16       92.49      6.32 o 
  14   9  -2       65.92       60.98      6.30 o 
  15   9  -2       49.99       56.33      6.41 o 
  16   9  -2        9.64        6.51      5.69 o 
  17   9  -2       16.60       20.26      6.19 o 
  18   9  -2        3.31        9.71      6.94 o 
   0  10  -2       36.15       32.68      5.11 o 
   1  10  -2       27.33       33.14      3.24 o 
   2  10  -2      428.58      453.65      9.27 o 
   3  10  -2       37.89       36.23      3.84 o 
   4  10  -2      194.47      173.69      5.31 o 
   5  10  -2        6.27        6.19      3.01 o 
   6  10  -2       36.61       43.18      4.94 o 
   7  10  -2       30.87       38.94      5.03 o 
   8  10  -2       56.77       58.05      5.68 o 
   9  10  -2       31.67       34.19      5.01 o 
  10  10  -2       31.44       43.95      5.61 o 
  11  10  -2       63.99       60.01      7.13 o 
  12  10  -2       15.01       17.32      5.60 o 
  13  10  -2       16.37       24.24      5.48 o 
  14  10  -2       44.02       42.23      6.41 o 
  15  10  -2       30.99       38.90      6.74 o 
  16  10  -2      135.05      135.74      9.31 o 
   1  11  -2       18.32       18.82      3.63 o 
   2  11  -2       34.58       30.29      4.81 o 
   3  11  -2      190.12      189.36      7.39 o 
   4  11  -2       77.16       84.83      6.56 o 
   5  11  -2       40.55       45.04      8.80 o 
   6  11  -2       39.04       43.05      5.76 o 
   7  11  -2       28.99       36.47      7.16 o 
   8  11  -2       56.40       67.03      6.26 o 
   9  11  -2        0.04       -7.82      5.22 o 
  10  11  -2      116.57      113.45     10.79 o 
  11  11  -2        1.96       -4.12      5.64 o 
  12  11  -2       29.10       25.96      6.27 o 
  13  11  -2        7.36       13.24      6.69 o 
  14  11  -2       14.95       13.61      7.27 o 
  15  11  -2       25.23       26.27      9.05 o 
   1  12  -2       10.92       13.84      7.37 o 
   2  12  -2       27.69       35.09     14.72 o 
   3  12  -2        4.93        5.42      5.98 o 
   4  12  -2       50.40       55.59      6.79 o 
   5  12  -2      165.12      175.38      9.13 o 
   6  12  -2       18.81       28.42      7.43 o 
   7  12  -2       11.15       18.75      6.44 o 
   8  12  -2       38.12       45.06      6.90 o 
   9  12  -2       88.78       99.13      7.92 o 
  10  12  -2       10.75        9.49      7.08 o 
  11  12  -2       54.97       63.85      7.63 o 
  12  12  -2        9.16       13.06      9.66 o 
   2  13  -2       30.60       47.28     12.86 o 
   3  13  -2       64.31       94.13     14.78 o 
   4  13  -2       16.76       24.87     12.46 o 
   5  13  -2       33.14       53.07     12.77 o 
   6  13  -2       90.07       82.88     10.99 o 
   7  13  -2        4.96        8.52      9.60 o 
   8  13  -2       20.38       26.87     11.93 o 
   2   0  -1     4949.55     5325.86    136.24 o 
   4   0  -1    14403.82    15345.40    398.21 o 
   6   0  -1      917.84      910.72     20.25 o 
   8   0  -1     1945.53     2091.40     46.40 o 
  10   0  -1       31.06       15.66      4.11 o 
  12   0  -1      545.53      543.91     16.66 o 
  14   0  -1      629.47      651.01     19.20 o 
  16   0  -1      291.98      279.82     10.49 o 
  18   0  -1       37.21       28.45      5.21 o 
  20   0  -1        0.25        3.33      6.67 o 
  22   0  -1      100.32      110.39     11.41 o 
  24   0  -1       79.11       86.98     12.24 o 
  26   0  -1       19.59       18.22     13.17 o 
   0   1  -1    10749.84    10808.39    424.29 o 
   1   1  -1       12.42       12.00      0.76 o 
   2   1  -1      351.57      361.15      5.74 o 
   3   1  -1     7122.47     7761.90    142.17 o 
   4   1  -1     8497.20     8979.03    149.60 o 
   5   1  -1     5513.53     5978.76     98.63 o 
   6   1  -1     1187.58     1285.00     24.46 o 
   7   1  -1     3046.64     3123.08     59.11 o 
   8   1  -1      120.86      120.35      3.36 o 
   9   1  -1      114.88      117.72      3.49 o 
  10   1  -1      786.17      849.54     15.54 o 
  11   1  -1       96.12       85.79      3.28 o 
  12   1  -1      132.38      144.47      4.71 o 
  13   1  -1      113.14      100.88      3.74 o 
  14   1  -1      510.72      497.84     11.13 o 
  15   1  -1      185.25      173.40      5.34 o 
  16   1  -1      147.39      127.16     14.64 o 
  17   1  -1       30.47       31.80      2.97 o 
  18   1  -1       68.64       79.10      5.16 o 
  19   1  -1       31.55       30.08      4.02 o 
  20   1  -1       36.91       35.41      4.30 o 
  21   1  -1       62.84       75.30      6.60 o 
  22   1  -1        2.87       -1.90      6.35 o 
  23   1  -1       45.07       44.71      7.01 o 
  24   1  -1        2.59       -6.85      8.99 o 
  25   1  -1       39.02       56.69     12.26 o 
  26   1  -1        2.02        5.03     12.54 o 
   1   2  -1     2018.48     2212.89     37.48 o 
   2   2  -1     1657.23     1651.04     32.17 o 
   3   2  -1     2342.13     2465.98     47.52 o 
   4   2  -1     1833.15     1963.21     37.54 o 
   5   2  -1     8234.24     8807.10    164.05 o 
   6   2  -1     2274.51     2468.15     53.76 o 
   7   2  -1        7.38        7.12      1.41 o 
   8   2  -1      123.66      116.70      3.43 o 
   9   2  -1      373.27      388.01      8.43 o 
  10   2  -1      189.71      196.82      5.08 o 
  11   2  -1      168.83      169.07      4.64 o 
  12   2  -1        2.84        5.36      3.59 o 
  13   2  -1      235.08      248.14      6.63 o 
  14   2  -1        7.09       15.14      2.80 o 
  15   2  -1      402.06      403.57     10.52 o 
  16   2  -1       89.36       92.76      4.07 o 
  17   2  -1      121.06      112.54      4.76 o 
  18   2  -1       51.55       52.35      6.28 o 
  19   2  -1      166.59      183.12      7.14 o 
  20   2  -1       60.77       64.87      8.26 o 
  21   2  -1       10.75        8.84      5.76 o 
  22   2  -1       45.39       32.96      8.38 o 
  23   2  -1       19.38       25.00      9.72 o 
  24   2  -1        8.12        5.97      9.26 o 
  25   2  -1        0.82       13.70     10.50 o 
  26   2  -1        0.63       -1.05     12.21 o 
   0   3  -1     4584.47     5004.59     93.92 o 
   1   3  -1      219.08      219.60      4.49 o 
   2   3  -1      228.22      222.66      5.04 o 
   3   3  -1      382.46      388.39      8.14 o 
   4   3  -1     1107.63     1123.13     21.92 o 
   5   3  -1      122.94      118.42      2.81 o 
   6   3  -1      354.22      343.09      6.66 o 
   7   3  -1     1619.77     1750.38     33.52 o 
   8   3  -1      936.98     1002.18     19.65 o 
   9   3  -1      354.01      362.98      8.02 o 
  10   3  -1     1253.46     1327.53     26.01 o 
  11   3  -1      359.75      363.00      8.30 o 
  12   3  -1      235.27      245.41      6.28 o 
  13   3  -1      223.12      228.51      6.97 o 
  14   3  -1      588.21      583.93     14.86 o 
  15   3  -1       91.26       76.91      3.92 o 
  16   3  -1      508.43      522.21     12.13 o 
  17   3  -1       64.35       71.03      4.21 o 
  18   3  -1       86.60       95.81      6.85 o 
  19   3  -1        8.02       11.12      4.63 o 
  20   3  -1       17.10       20.55      5.84 o 
  21   3  -1       20.59        9.18      5.97 o 
  22   3  -1       25.59       36.64      7.72 o 
  23   3  -1       30.11       21.67      9.51 o 
  24   3  -1       20.29       27.64      9.22 o 
  25   3  -1       67.54       60.29     13.07 o 
   1   4  -1      818.34      838.70     13.70 o 
   2   4  -1     1436.21     1567.03     30.10 o 
   3   4  -1      257.59      270.68      6.11 o 
   4   4  -1     2281.56     2471.76     47.14 o 
   5   4  -1      435.87      427.15      8.03 o 
   6   4  -1     2511.19     2736.74     46.58 o 
   7   4  -1      911.90     1008.79     17.91 o 
   8   4  -1     1525.68     1489.15     29.32 o 
   9   4  -1      167.74      160.72      4.53 o 
  10   4  -1        2.71        2.92      1.66 o 
  11   4  -1      257.14      278.76      7.90 o 
  12   4  -1      215.91      213.54     13.47 o 
  13   4  -1      213.57      214.60      6.10 o 
  14   4  -1       53.77       60.92      3.75 o 
  15   4  -1      152.31      159.56      9.14 o 
  16   4  -1      209.54      211.17      9.21 o 
  17   4  -1       56.46       63.82      5.94 o 
  18   4  -1       17.24       22.29      4.96 o 
  19   4  -1       38.67       29.00      6.07 o 
  20   4  -1        1.79        1.39      5.37 o 
  21   4  -1       39.42       39.58      7.11 o 
  22   4  -1       45.22       39.72      7.94 o 
  23   4  -1        8.63       10.63      9.74 o 
  24   4  -1       14.33       18.08     10.97 o 
   0   5  -1     2076.13     2168.27     57.84 o 
   1   5  -1     1573.53     1671.29     24.42 o 
   2   5  -1      720.99      803.16     16.36 o 
   3   5  -1      858.71      881.99     17.97 o 
   4   5  -1      655.32      706.03     14.88 o 
   5   5  -1      899.63      916.10     18.65 o 
   6   5  -1       50.69       50.36      2.16 o 
   7   5  -1     1225.20     1188.67     21.03 o 
   8   5  -1      425.09      425.91      9.67 o 
   9   5  -1      341.81      316.36      9.20 o 
  10   5  -1      133.05      108.18      4.82 o 
  11   5  -1      253.93      234.89      9.42 o 
  12   5  -1      156.48      130.85      5.34 o 
  13   5  -1       61.46       60.43      4.92 o 
  14   5  -1       93.93       86.40      4.85 o 
  15   5  -1      144.02      135.47      7.53 o 
  16   5  -1      157.06      167.50      8.60 o 
  17   5  -1       99.72       92.34      7.48 o 
  18   5  -1       36.51       42.21      8.55 o 
  19   5  -1        3.30        3.36      5.57 o 
  20   5  -1       50.75       47.40      7.37 o 
  21   5  -1       47.06       55.80     18.88 o 
  22   5  -1        1.62       -0.07     10.82 o 
  23   5  -1       34.92       39.41      9.16 o 
  24   5  -1        6.55       11.90     12.21 o 
   1   6  -1      308.04      262.73      5.95 o 
   2   6  -1       91.00       76.50      2.39 o 
   3   6  -1      725.90      759.05     12.85 o 
   4   6  -1       32.43       35.89      2.34 o 
   5   6  -1      509.64      477.98     10.68 o 
   6   6  -1      218.79      206.87      5.63 o 
   7   6  -1       95.12       98.50      3.69 o 
   8   6  -1      308.66      291.52     11.10 o 
   9   6  -1       82.07       84.10      6.31 o 
  10   6  -1      389.81      376.51     10.48 o 
  11   6  -1       68.03       62.55      4.11 o 
  12   6  -1      355.89      360.76     10.53 o 
  13   6  -1       49.03       50.48      4.29 o 
  14   6  -1      153.07      149.97      6.50 o 
  15   6  -1      505.88      523.71     14.86 o 
  16   6  -1       85.14       86.32      7.12 o 
  17   6  -1      120.34      132.01      8.93 o 
  18   6  -1       17.93       15.03      5.64 o 
  19   6  -1       30.68       32.28      6.90 o 
  20   6  -1        4.32       -1.63      6.15 o 
  21   6  -1        3.55        0.16      7.44 o 
  22   6  -1        7.36       -3.12      7.72 o 
  23   6  -1        3.24        9.57      9.07 o 
   0   7  -1      693.75      673.60     16.14 o 
   1   7  -1      174.46      160.75      3.90 o 
   2   7  -1      160.43      150.98      5.22 o 
   3   7  -1      294.34      325.90      5.90 o 
   4   7  -1     1132.93     1152.84     17.14 o 
   5   7  -1       21.58       25.06      2.50 o 
   6   7  -1       26.30       30.98      3.38 o 
   7   7  -1       21.17       17.65      2.55 o 
   8   7  -1       38.68       38.44      4.44 o 
   9   7  -1      104.00      110.03      5.08 o 
  10   7  -1      113.99      114.84      5.32 o 
  11   7  -1      173.61      175.76      6.93 o 
  12   7  -1      136.35      123.92      7.67 o 
  13   7  -1       78.05       83.55      5.81 o 
  14   7  -1      330.16      330.23     18.95 o 
  15   7  -1       49.81       51.31      7.81 o 
  16   7  -1       49.23       46.91      6.17 o 
  17   7  -1       13.97       13.50      6.08 o 
  18   7  -1      108.37      108.56      9.35 o 
  19   7  -1        1.12       10.52      8.74 o 
  20   7  -1       70.97       81.63      9.47 o 
  21   7  -1       14.24       16.30      8.64 o 
  22   7  -1        5.32       -4.35     11.44 o 
   1   8  -1       68.20       64.86      4.41 o 
   2   8  -1      242.39      237.17      5.33 o 
   3   8  -1      571.49      537.99      9.85 o 
   4   8  -1      457.67      460.18      9.34 o 
   5   8  -1      268.32      240.36      5.12 o 
   6   8  -1      588.69      586.41     10.86 o 
   7   8  -1        2.27       10.55      3.04 o 
   8   8  -1       57.37       59.86      4.38 o 
   9   8  -1        7.53        8.76      3.21 o 
  10   8  -1       41.42       40.79      4.12 o 
  11   8  -1      163.24      139.69      7.96 o 
  12   8  -1      128.99      132.58      6.74 o 
  13   8  -1       96.74      102.11      6.16 o 
  14   8  -1       36.05       40.40      5.41 o 
  15   8  -1       43.47       47.34      6.87 o 
  16   8  -1       26.81       31.85      7.06 o 
  17   8  -1       75.71       76.74      8.70 o 
  18   8  -1        3.56        3.21      6.68 o 
  19   8  -1       66.11       86.92      9.82 o 
  20   8  -1        0.99        7.44      8.66 o 
  21   8  -1       28.70       51.71     15.13 o 
   0   9  -1      839.37      789.63     19.58 o 
   1   9  -1       67.89       64.42      3.18 o 
   2   9  -1      403.45      398.20      7.91 o 
   3   9  -1      819.21      815.44     14.25 o 
   4   9  -1      124.04      120.76      5.61 o 
   5   9  -1      445.50      447.47      9.68 o 
   6   9  -1       49.32       58.51      3.72 o 
   7   9  -1      113.88      113.73      5.57 o 
   8   9  -1       58.58       49.12      4.58 o 
   9   9  -1       95.75       94.82      7.85 o 
  10   9  -1        7.36        7.86      4.16 o 
  11   9  -1       67.90       73.57     10.13 o 
  12   9  -1       24.46       20.46      4.79 o 
  13   9  -1       79.57       85.46      6.15 o 
  14   9  -1        3.01        0.72      4.69 o 
  15   9  -1       69.99       77.21      6.95 o 
  16   9  -1        2.03       -0.24      5.80 o 
  17   9  -1        0.56       -1.09      7.98 o 
  18   9  -1       25.91       23.58      8.84 o 
  19   9  -1        0.51        3.39      8.25 o 
  20   9  -1       21.50       18.17     17.39 o 
   1  10  -1       42.62       50.28      4.57 o 
   2  10  -1      244.33      237.94      6.51 o 
   3  10  -1      175.07      189.54      6.33 o 
   4  10  -1       88.54      100.25      7.18 o 
   5  10  -1       61.26       71.83      9.58 o 
   6  10  -1      162.35      169.70      7.13 o 
   7  10  -1       27.37       30.36      6.31 o 
   8  10  -1      213.66      193.78      8.09 o 
   9  10  -1       32.97       21.13      4.73 o 
  10  10  -1      117.64      119.93      8.96 o 
  11  10  -1       32.56       37.40      5.32 o 
  12  10  -1       27.49       46.99      6.06 o 
  13  10  -1       22.07       27.07      5.59 o 
  14  10  -1       18.34       20.03      6.11 o 
  15  10  -1       33.48       38.25      6.38 o 
  16  10  -1       46.47       47.44      7.68 o 
  17  10  -1        0.74        7.75      9.29 o 
  18  10  -1        2.41       -3.88      9.88 o 
   0  11  -1      272.50      265.77     17.22 o 
   1  11  -1      103.12       98.15      7.92 o 
   2  11  -1      181.79      173.34      9.44 o 
   3  11  -1       25.20       32.25      4.47 o 
   4  11  -1       59.77       60.56      6.55 o 
   5  11  -1       27.16       30.89      7.23 o 
   6  11  -1       66.96       70.94      5.97 o 
   7  11  -1       21.46       25.62      5.34 o 
   8  11  -1       18.21       32.30      5.67 o 
   9  11  -1       76.58       71.58      7.24 o 
  10  11  -1       51.06       47.65      6.09 o 
  11  11  -1      105.75      111.07      7.49 o 
  12  11  -1       18.76       20.28      6.98 o 
  13  11  -1       20.59        9.47      7.35 o 
  14  11  -1       66.12       77.04      8.33 o 
  15  11  -1        2.63        1.94      7.41 o 
  16  11  -1       11.71        3.48     14.00 o 
   1  12  -1      150.31      139.77      9.72 o 
   2  12  -1        7.64        1.25      7.06 o 
   3  12  -1       33.04       57.07     10.88 o 
   4  12  -1        4.96       20.24      9.49 o 
   5  12  -1       39.26       45.52     11.30 o 
   6  12  -1        7.60        9.79      8.63 o 
   7  12  -1       42.51       55.40     10.66 o 
   8  12  -1        4.27        4.44      6.48 o 
   9  12  -1        3.77       -1.78      6.38 o 
  10  12  -1       17.32       16.44      6.87 o 
  11  12  -1       21.33       27.65      6.80 o 
  12  12  -1        7.03        7.20      7.05 o 
  13  12  -1      137.54      149.02     11.80 o 
   0  13  -1       84.87      100.60     14.18 o 
   1  13  -1       22.60       23.80      8.43 o 
   2  13  -1      136.55      141.02     15.31 o 
   3  13  -1        5.23        4.86     10.87 o 
   4  13  -1       16.20       23.09     12.01 o 
   5  13  -1       76.19       67.85     13.39 o 
   6  13  -1       14.89       41.28     11.99 o 
   7  13  -1      101.95      133.82     15.51 o 
   8  13  -1       16.79        0.63     12.46 o 
   9  13  -1        0.58       11.41     13.37 o 
   1  14  -1       12.57        9.27     14.53 o 
   2   0   0      381.78      412.87     11.44 o 
   4   0   0     1583.04     1651.37     44.88 o 
   6   0   0      308.34      270.59      8.28 o 
   8   0   0     3152.70     3414.20     92.45 o 
  10   0   0       58.11       52.57      3.48 o 
  12   0   0        1.07        2.37      2.48 o 
  14   0   0        0.21        1.19      2.49 o 
  16   0   0       69.86       75.52      8.96 o 
  18   0   0      886.20      864.21     36.88 o 
  20   0   0       31.45       26.88      7.28 o 
  22   0   0       41.90       55.08      9.07 o 
  24   0   0        1.20        4.98     10.00 o 
  26   0   0       15.34        4.76     11.76 o 
   1   1   0     4761.65     5098.31     95.84 o 
   2   1   0      150.85      146.11      2.78 o 
   3   1   0      154.09      137.32      3.09 o 
   4   1   0     5657.30     5667.38    105.49 o 
   5   1   0      129.42      132.96      3.76 o 
   6   1   0     1933.26     2213.10     48.76 o 
   7   1   0       85.59       95.78      2.84 o 
   8   1   0     2631.82     2844.21     54.72 o 
   9   1   0       51.81       54.95      2.37 o 
  10   1   0      550.35      555.32     11.74 o 
  11   1   0     2248.01     2447.83     47.51 o 
  12   1   0      504.49      465.41     10.30 o 
  13   1   0       84.00       90.78      3.93 o 
  14   1   0      727.74      778.26     16.46 o 
  15   1   0      101.91       95.21      6.09 o 
  16   1   0      159.76      165.40      5.36 o 
  17   1   0      137.56      147.05      7.21 o 
  18   1   0       13.41       12.13      6.47 o 
  19   1   0      410.50      418.38     14.84 o 
  20   1   0       85.76      103.49     10.92 o 
  21   1   0       26.93       40.81     13.48 o 
  22   1   0       16.73       18.35      5.99 o 
  23   1   0        8.46        6.88      6.11 o 
  24   1   0        4.73        5.94      6.70 o 
  25   1   0        2.43       11.66      7.43 o 
  26   1   0        6.97       13.46      9.04 o 
   0   2   0      612.77      592.80     13.26 o 
   1   2   0      431.44      419.18      7.48 o 
   2   2   0      780.47      858.09     14.96 o 
   3   2   0    15262.44    16034.93    268.19 o 
   4   2   0      995.74     1112.05     21.28 o 
   5   2   0     1724.20     1781.07     33.78 o 
   6   2   0     1897.62     1947.57     36.97 o 
   7   2   0     1502.28     1541.19     34.49 o 
   8   2   0      873.91      923.97     21.28 o 
   9   2   0     1117.23     1178.81     26.95 o 
  10   2   0      248.46      258.12     11.98 o 
  11   2   0     2263.12     2284.20     44.50 o 
  12   2   0       18.56       13.32      3.19 o 
  13   2   0      172.35      152.88      4.63 o 
  14   2   0        7.35        4.25      2.57 o 
  15   2   0      207.95      202.04      5.88 o 
  16   2   0       18.38       22.45      5.45 o 
  17   2   0        1.00        0.93      4.37 o 
  18   2   0       29.81       29.28      3.69 o 
  19   2   0       40.28       40.94      4.27 o 
  20   2   0      226.55      233.27     20.31 o 
  21   2   0       71.94       79.15      7.72 o 
  22   2   0        3.36        4.64      5.36 o 
  23   2   0        0.93       -1.93      6.47 o 
  24   2   0       28.76       32.30      7.68 o 
  25   2   0       16.86       19.48      8.96 o 
  26   2   0        0.92       13.32     12.43 o 
   1   3   0       98.47       90.85      2.34 o 
   2   3   0       40.24       36.38      1.47 o 
   3   3   0        1.44        4.08      1.04 o 
   4   3   0      814.85      833.52     14.68 o 
   5   3   0       10.52        9.14      1.22 o 
   6   3   0      202.05      243.90      5.63 o 
   7   3   0      407.95      427.91      9.15 o 
   8   3   0     3275.53     3351.74     63.32 o 
   9   3   0      371.19      403.73     10.37 o 
  10   3   0      427.31      420.96     10.85 o 
  11   3   0      621.47      655.85     16.10 o 
  12   3   0      466.38      432.05     11.41 o 
  13   3   0      170.23      165.98      5.05 o 
  14   3   0      125.75      117.88      6.31 o 
  15   3   0      115.34      104.27      4.85 o 
  16   3   0       18.74       16.69      3.42 o 
  17   3   0       13.40       18.92      3.34 o 
  18   3   0      162.58      161.25      7.76 o 
  19   3   0        0.36       -3.23      3.74 o 
  20   3   0        4.30        2.72      5.05 o 
  21   3   0        7.54        9.86      5.88 o 
  22   3   0        7.36        5.54      8.13 o 
  23   3   0       86.15       99.19     11.60 o 
  24   3   0       24.97       18.90      8.79 o 
  25   3   0        0.17        2.07     10.77 o 
   0   4   0     2276.84     2354.66     51.47 o 
   1   4   0       40.20       45.77      1.59 o 
   2   4   0     1915.81     2069.14     29.62 o 
   3   4   0       71.61       64.02      2.10 o 
   4   4   0     6481.02     6984.67    117.45 o 
   5   4   0       91.52      107.74      2.91 o 
   6   4   0      100.13       89.43      2.75 o 
   7   4   0      722.08      801.24     16.18 o 
   8   4   0        5.11       17.05      3.30 o 
   9   4   0      457.26      484.68     11.07 o 
  10   4   0       60.50       75.49      3.68 o 
  11   4   0      294.12      309.19      8.77 o 
  12   4   0       47.49       49.48      3.43 o 
  13   4   0        0.03        6.49      4.24 o 
  14   4   0      267.08      249.99      8.10 o 
  15   4   0        4.64        3.26      2.72 o 
  16   4   0        6.96        6.12      3.31 o 
  17   4   0       27.61       30.33      4.25 o 
  18   4   0      142.58      143.82      6.64 o 
  19   4   0        0.59        1.53      5.42 o 
  20   4   0       54.88       54.43      7.26 o 
  21   4   0        2.75       -4.11      6.57 o 
  22   4   0       30.78       30.51      8.49 o 
  23   4   0       17.92       15.10      8.93 o 
  24   4   0        0.24       -4.16      9.01 o 
  25   4   0        7.05       22.56     11.07 o 
   1   5   0      954.81     1013.67     16.25 o 
   2   5   0      527.40      513.32      8.04 o 
   3   5   0     1016.21     1008.68     14.97 o 
   4   5   0      963.49     1055.41     18.74 o 
   5   5   0      433.50      457.87      8.85 o 
   6   5   0      240.72      270.93      5.79 o 
   7   5   0       39.02       48.06      2.35 o 
   8   5   0      180.12      187.70      5.54 o 
   9   5   0       25.64       25.79      2.15 o 
  10   5   0      134.60      142.85      4.57 o 
  11   5   0      148.73      131.32      5.08 o 
  12   5   0       54.86       58.63      3.78 o 
  13   5   0      153.20      151.28      6.73 o 
  14   5   0      153.97      157.81      8.65 o 
  15   5   0      183.51      191.46     15.63 o 
  16   5   0       57.04       54.64      5.70 o 
  17   5   0      208.06      228.86     10.61 o 
  18   5   0       12.10       12.27     10.13 o 
  19   5   0       11.12        5.59      5.64 o 
  20   5   0        0.13        2.75      6.15 o 
  21   5   0       59.75       51.85      7.87 o 
  22   5   0        1.76       -4.88      7.85 o 
  23   5   0       24.28       21.58     10.00 o 
  24   5   0        3.05      -13.12     10.34 o 
   0   6   0       69.90       85.09      3.60 o 
   1   6   0       62.32       64.48      2.54 o 
   2   6   0      377.39      352.40      6.47 o 
   3   6   0      596.42      591.81      9.31 o 
   4   6   0       60.67       53.81      2.05 o 
   5   6   0       98.11      102.01      3.18 o 
   6   6   0      773.65      769.03     14.24 o 
   7   6   0      757.00      743.92     13.95 o 
   8   6   0      126.80      129.67      3.80 o 
   9   6   0      252.08      259.47      6.78 o 
  10   6   0      685.17      679.32     17.86 o 
  11   6   0      617.20      627.61     16.18 o 
  12   6   0       54.84       54.93      5.17 o 
  13   6   0        7.42       15.87      4.06 o 
  14   6   0       85.36       83.11      6.11 o 
  15   6   0      352.50      380.75     14.65 o 
  16   6   0      301.06      299.56     12.81 o 
  17   6   0       96.29       88.57     11.88 o 
  18   6   0        1.66        1.97      6.00 o 
  19   6   0        8.45       -5.38      6.39 o 
  20   6   0       15.40       14.10      7.34 o 
  21   6   0        3.96       15.16      7.05 o 
  22   6   0       81.34       85.99     10.36 o 
  23   6   0        9.75       18.37     11.15 o 
   1   7   0        0.21        2.96      1.72 o 
   2   7   0      228.26      209.84      4.53 o 
   3   7   0      155.17      153.53      3.79 o 
   4   7   0      621.37      602.28      9.63 o 
   5   7   0       86.39       84.36      3.29 o 
   6   7   0        0.36        3.39      1.86 o 
   7   7   0      145.09      146.32      4.78 o 
   8   7   0      376.22      379.31     18.63 o 
   9   7   0       41.49       45.32      5.00 o 
  10   7   0      803.22      779.02     19.57 o 
  11   7   0      510.30      508.06     13.95 o 
  12   7   0        9.99        3.45      3.30 o 
  13   7   0       19.18       24.76      4.79 o 
  14   7   0      167.46      183.17     17.41 o 
  15   7   0       97.26       93.53      9.63 o 
  16   7   0        5.98        6.37      7.44 o 
  17   7   0       14.17       19.00     10.53 o 
  18   7   0       39.08       58.87     15.88 o 
  19   7   0       53.85       62.62     15.58 o 
  20   7   0       29.09       46.84      8.45 o 
  21   7   0       13.62       19.01      8.67 o 
  22   7   0       52.91       47.47      9.79 o 
   0   8   0     2695.42     2525.48    166.19 o 
   1   8   0       22.32       25.41      2.28 o 
   2   8   0      220.28      225.79      5.03 o 
   3   8   0       64.71       69.02      3.37 o 
   4   8   0        2.70        4.83      2.17 o 
   5   8   0      354.92      339.43      8.54 o 
   6   8   0      110.23      118.47      4.71 o 
   7   8   0      804.59      784.34     17.01 o 
   8   8   0      659.44      676.11     15.08 o 
   9   8   0      186.32      171.80     11.09 o 
  10   8   0      767.36      773.57     19.78 o 
  11   8   0       59.89       57.05      4.59 o 
  12   8   0       56.13       54.11      4.89 o 
  13   8   0        8.63        6.63      5.02 o 
  14   8   0       21.58       12.54      6.20 o 
  15   8   0       29.39       43.82      6.80 o 
  16   8   0       11.44        7.32     12.02 o 
  17   8   0        2.34        9.36      6.98 o 
  18   8   0       67.64       75.72     15.75 o 
  19   8   0        4.37       -3.24      8.02 o 
  20   8   0       16.66        9.57      8.42 o 
  21   8   0       56.24       74.52     10.58 o 
   1   9   0     2326.68     2410.21     47.31 o 
   2   9   0      392.64      412.73     10.12 o 
   3   9   0       41.37       46.56      3.57 o 
   4   9   0        6.67        7.48      2.76 o 
   5   9   0       96.81      102.07      6.41 o 
   6   9   0      570.40      570.70     13.25 o 
   7   9   0       76.55       87.61      4.48 o 
   8   9   0      114.64      103.58      4.71 o 
   9   9   0        3.94        2.77      5.44 o 
  10   9   0       14.49       13.66      4.01 o 
  11   9   0       30.73       30.23      4.91 o 
  12   9   0       50.92       53.10      5.37 o 
  13   9   0        0.73        1.70      5.49 o 
  14   9   0       65.91       55.92      7.73 o 
  15   9   0       51.67       77.33      8.67 o 
  16   9   0       16.47       24.29      8.02 o 
  17   9   0       63.80       52.45      9.06 o 
  18   9   0        7.83       19.43      9.00 o 
  19   9   0      103.27      120.33     26.74 o 
  20   9   0        0.26      -12.84     10.83 o 
   0  10   0      224.99      219.87     14.65 o 
   1  10   0      138.17      142.27      8.14 o 
   2  10   0       16.51       19.86      4.44 o 
   3  10   0        0.93        1.83      4.72 o 
   4  10   0      372.30      398.54     11.73 o 
   5  10   0      122.09      125.23      5.42 o 
   6  10   0       32.88       35.48      3.80 o 
   7  10   0      242.06      269.75     11.41 o 
   8  10   0       22.28       15.93      6.08 o 
   9  10   0       70.08       66.91      5.75 o 
  10  10   0       38.95       37.88      5.52 o 
  11  10   0      105.94      121.12     11.36 o 
  12  10   0       48.35       50.94      6.25 o 
  13  10   0       14.12       11.63      7.25 o 
  14  10   0       67.02       64.27      8.95 o 
  15  10   0        2.93        4.39      7.88 o 
  16  10   0       14.95       18.06      9.02 o 
  17  10   0        1.05        3.04      9.23 o 
  18  10   0      133.02      150.03     17.38 o 
   1  11   0       67.60       73.23      7.10 o 
   2  11   0       75.73       85.80     12.24 o 
   3  11   0      225.35      222.49     13.50 o 
   4  11   0        7.52        5.74      6.19 o 
   5  11   0       16.08       25.93      6.66 o 
   6  11   0       47.13       49.31      7.19 o 
   7  11   0       54.75       50.98      9.56 o 
   8  11   0       87.43       91.77      8.28 o 
   9  11   0        2.94        7.19      5.37 o 
  10  11   0       60.61       67.82      6.73 o 
  11  11   0        0.01       -0.23      5.94 o 
  12  11   0       62.02       63.27      7.24 o 
  13  11   0       15.51       22.20      8.47 o 
  14  11   0        0.59        3.74      9.04 o 
  15  11   0        0.37        4.14      9.65 o 
  16  11   0       15.16       -8.58     10.19 o 
   0  12   0       12.61        2.29      8.96 o 
   1  12   0        0.02       -5.72      6.18 o 
   2  12   0       10.86       12.12      8.54 o 
   3  12   0       48.88       50.26      8.56 o 
   4  12   0       59.16       54.51      8.52 o 
   5  12   0        0.36       -0.70      7.22 o 
   6  12   0        2.69        4.15      8.58 o 
   7  12   0      196.32      197.92     16.42 o 
   8  12   0        0.03       -6.44      8.51 o 
   9  12   0       98.83      124.41     15.30 o 
  10  12   0        0.98        4.78      9.22 o 
  11  12   0       58.94       73.73     14.35 o 
  12  12   0        8.37       -6.62     12.54 o 
  13  12   0       20.92       23.23     15.38 o 
  14  12   0        0.74      -23.57     15.71 o 
   1  13   0       12.65       10.31      7.44 o 
   2  13   0       10.60       17.33      7.82 o 
   3  13   0       91.84       94.27     10.99 o 
   4  13   0        9.64       13.85      9.69 o 
   5  13   0       46.03       61.60     12.77 o 
   6  13   0       65.33       69.94     12.26 o 
   7  13   0       23.16       25.91     12.84 o 
   8  13   0      117.61      132.47     17.15 o 
   9  13   0       29.80       47.43     14.63 o 
   0  14   0       48.83       80.61     15.50 o 
   1  14   0        3.84        6.53      9.26 o 
   2  14   0        4.60        9.45     10.21 o 
   3  14   0        0.38      -11.81     13.39 o 
   2   0   1     4966.88     5215.50    141.40 o 
   4   0   1    14334.88    15570.30    413.52 o 
   6   0   1      900.80      885.50     25.06 o 
   8   0   1     1999.10     2143.46     57.70 o 
  10   0   1       27.48       19.37      2.67 o 
  12   0   1      542.64      536.92     16.46 o 
  14   0   1      620.70      596.72     64.83 o 
  16   0   1      294.03      274.43     14.96 o 
  18   0   1       38.29       38.90      6.04 o 
  20   0   1        0.37       -2.21      5.64 o 
  22   0   1       99.96      105.68     11.50 o 
  24   0   1       79.81       83.43     12.31 o 
  26   0   1       19.58       36.13     13.47 o 
   0   1   1    10828.80    11082.28    404.51 o 
   1   1   1       13.37       11.36      1.01 o 
   2   1   1      333.40      345.08      8.37 o 
   3   1   1     7180.14     7830.20    169.13 o 
   4   1   1     8524.84     9205.80    196.70 o 
   5   1   1     5451.17     5927.18    129.68 o 
   6   1   1     1175.77     1260.39     28.58 o 
   7   1   1     3060.92     3164.54     60.16 o 
   8   1   1      119.70      117.39      3.34 o 
   9   1   1      111.46      117.50      3.51 o 
  10   1   1      780.29      870.25     17.42 o 
  11   1   1      100.28       92.55      3.24 o 
  12   1   1      131.41      143.72      4.36 o 
  13   1   1      109.51      107.12      4.63 o 
  14   1   1      511.64      478.57     19.94 o 
  15   1   1      187.44      170.45      7.13 o 
  16   1   1      145.51      142.67      6.77 o 
  17   1   1       30.43       37.78      4.00 o 
  18   1   1       71.04       74.39      5.68 o 
  19   1   1       32.05       38.97      5.07 o 
  20   1   1       35.73       37.14      5.52 o 
  21   1   1       63.96       77.00      7.02 o 
  22   1   1        3.16       15.14      6.03 o 
  23   1   1       44.09       49.34     12.72 o 
  24   1   1        2.50       -2.63      6.84 o 
  25   1   1       39.23       50.12     11.29 o 
  26   1   1        2.00       14.18      9.25 o 
   1   2   1     1989.49     2199.48     42.32 o 
   2   2   1     1660.64     1702.15     32.46 o 
   3   2   1     2313.26     2538.29     54.92 o 
   4   2   1     1845.92     1981.21     43.58 o 
   5   2   1     8251.74     8833.85    191.60 o 
   6   2   1     2255.59     2408.28     53.87 o 
   7   2   1        7.94        8.05      1.47 o 
   8   2   1      127.67      123.81      3.46 o 
   9   2   1      374.29      378.56      8.39 o 
  10   2   1      189.54      195.32      5.55 o 
  11   2   1      176.73      164.57      5.28 o 
  12   2   1        2.61        2.86      2.50 o 
  13   2   1      235.27      234.63      9.61 o 
  14   2   1        6.75        5.71      2.84 o 
  15   2   1      401.44      419.00     16.98 o 
  16   2   1       89.49       93.18      4.90 o 
  17   2   1      119.34      109.21     12.94 o 
  18   2   1       51.45       50.56      5.23 o 
  19   2   1      168.51      161.12      8.39 o 
  20   2   1       61.10       59.35      6.35 o 
  21   2   1        9.52       15.76      5.35 o 
  22   2   1       45.63       52.95      9.07 o 
  23   2   1       20.14       31.57      6.81 o 
  24   2   1        7.85        5.87     13.42 o 
  25   2   1        0.84        3.85      7.98 o 
  26   2   1        0.58       11.21     14.38 o 
   0   3   1     4670.80     5068.76    135.06 o 
   1   3   1      220.11      218.94      5.30 o 
   2   3   1      206.76      214.25      5.08 o 
   3   3   1      383.18      377.37      8.21 o 
   4   3   1     1096.74     1110.95     25.33 o 
   5   3   1      123.79      116.65      4.18 o 
   6   3   1      357.09      350.31      8.91 o 
   7   3   1     1623.41     1745.72     39.21 o 
   8   3   1      940.76      973.71     23.00 o 
   9   3   1      347.96      345.37      9.43 o 
  10   3   1     1264.27     1312.93     30.43 o 
  11   3   1      358.50      344.95      9.73 o 
  12   3   1      227.24      226.13     10.21 o 
  13   3   1      226.65      222.67      7.21 o 
  14   3   1      583.10      573.15     18.41 o 
  15   3   1       91.67       88.47      8.20 o 
  16   3   1      511.22      515.07     14.12 o 
  17   3   1       64.42       67.34      7.07 o 
  18   3   1       88.52       90.10      6.72 o 
  19   3   1        8.22        6.61      4.86 o 
  20   3   1       15.19       14.83      6.32 o 
  21   3   1       20.24       25.54      5.76 o 
  22   3   1       25.77       34.67      6.98 o 
  23   3   1       29.15       20.89      7.20 o 
  24   3   1       20.48       18.07      9.05 o 
  25   3   1       68.22       59.92     10.10 o 
   1   4   1      832.09      843.19     13.32 o 
   2   4   1     1421.50     1535.53     22.24 o 
   3   4   1      250.94      256.71      4.69 o 
   4   4   1     2266.86     2444.34     38.22 o 
   5   4   1      434.91      423.62     11.77 o 
   6   4   1     2515.18     2718.58     60.51 o 
   7   4   1      910.19     1005.42     23.46 o 
   8   4   1     1535.20     1535.35     34.41 o 
   9   4   1      167.08      156.67      5.32 o 
  10   4   1        4.64        8.28      3.11 o 
  11   4   1      258.61      281.16      8.49 o 
  12   4   1      210.17      225.37      7.14 o 
  13   4   1      209.88      220.09      7.14 o 
  14   4   1       54.69       57.11      6.43 o 
  15   4   1      153.10      138.28      6.02 o 
  16   4   1      209.06      208.61      9.13 o 
  17   4   1       59.17       66.66      4.95 o 
  18   4   1       17.80       15.26      4.53 o 
  19   4   1       36.69       45.28      6.25 o 
  20   4   1        1.51        9.82      5.75 o 
  21   4   1       39.92       33.24      7.16 o 
  22   4   1       43.76       43.91      7.69 o 
  23   4   1        8.50        9.12      9.80 o 
  24   4   1       14.76       11.02     10.87 o 
   0   5   1     2086.48     2258.31     48.18 o 
   1   5   1     1570.02     1672.74     26.07 o 
   2   5   1      721.75      796.10     12.86 o 
   3   5   1      845.41      887.17     13.16 o 
   4   5   1      651.50      725.53     10.88 o 
   5   5   1      904.53      919.85     14.94 o 
   6   5   1       50.97       49.58      2.64 o 
   7   5   1     1235.77     1179.36     27.48 o 
   8   5   1      425.00      428.99     11.23 o 
   9   5   1      343.32      325.51      9.09 o 
  10   5   1      133.55      137.32      7.45 o 
  11   5   1      257.62      232.06      7.42 o 
  12   5   1      155.28      131.40      5.74 o 
  13   5   1       57.28       49.28      3.98 o 
  14   5   1       93.58       90.22      5.83 o 
  15   5   1      147.37      157.55      6.46 o 
  16   5   1      157.49      156.64      6.85 o 
  17   5   1       99.73      102.69      5.72 o 
  18   5   1       36.86       46.43      7.26 o 
  19   5   1        2.92       14.49      5.46 o 
  20   5   1       50.55       57.17      8.96 o 
  21   5   1       45.46       41.39      9.94 o 
  22   5   1        1.60       19.96     10.25 o 
  23   5   1       35.02       27.62     11.78 o 
  24   5   1        6.53       12.97     11.41 o 
   1   6   1      314.15      269.30      5.20 o 
   2   6   1       90.63       81.75      2.46 o 
   3   6   1      717.74      760.91     12.49 o 
   4   6   1       36.04       39.14      1.88 o 
   5   6   1      507.27      475.12      9.39 o 
   6   6   1      219.40      202.88      6.50 o 
   7   6   1       96.93       96.83      5.71 o 
   8   6   1      306.87      291.79      8.58 o 
   9   6   1       82.93       88.36      6.14 o 
  10   6   1      386.82      351.72     20.93 o 
  11   6   1       71.28       67.18      3.87 o 
  12   6   1      355.05      349.59     10.31 o 
  13   6   1       45.64       42.18      3.98 o 
  14   6   1      157.83      157.07      6.59 o 
  15   6   1      505.32      518.76     14.61 o 
  16   6   1       84.50       74.60      6.85 o 
  17   6   1      123.66      132.97      8.95 o 
  18   6   1       18.16       24.87      6.27 o 
  19   6   1       28.84       34.32      7.17 o 
  20   6   1        4.01       15.94     10.07 o 
  21   6   1        3.91        9.85      9.02 o 
  22   6   1        6.75       11.12     10.78 o 
  23   6   1        3.34       17.09     12.23 o 
   0   7   1      674.26      642.56     15.64 o 
   1   7   1      174.03      161.93      4.84 o 
   2   7   1      168.15      159.80      4.58 o 
   3   7   1      293.50      304.20     10.80 o 
   4   7   1     1138.70     1085.13     41.97 o 
   5   7   1       22.14       25.99      2.26 o 
   6   7   1       23.93       27.04      2.22 o 
   7   7   1       21.85       25.00      3.75 o 
   8   7   1       39.36       35.59      3.25 o 
   9   7   1      104.37      111.81      5.61 o 
  10   7   1      117.30      117.73      5.30 o 
  11   7   1      172.65      180.59      6.75 o 
  12   7   1      132.04      125.40      5.94 o 
  13   7   1       78.78       67.49      6.40 o 
  14   7   1      332.60      325.19     13.09 o 
  15   7   1       49.02       44.26      6.40 o 
  16   7   1       47.04       54.15      6.75 o 
  17   7   1       13.86       18.27      6.40 o 
  18   7   1      108.96      125.83      9.20 o 
  19   7   1        1.13        0.35      7.95 o 
  20   7   1       70.81       91.44     11.92 o 
  21   7   1       14.21       32.13     11.61 o 
  22   7   1        5.77       14.17     13.14 o 
   1   8   1       73.89       76.37      5.23 o 
   2   8   1      244.18      236.18      6.51 o 
   3   8   1      575.85      566.48     12.38 o 
   4   8   1      459.88      476.67     10.83 o 
   5   8   1      262.06      233.85      6.70 o 
   6   8   1      579.96      610.15     13.44 o 
   7   8   1        2.70        3.02      2.65 o 
   8   8   1       61.09       59.73      3.94 o 
   9   8   1        7.60       11.48      4.27 o 
  10   8   1       42.12       24.97      8.84 o 
  11   8   1      160.53      163.26     13.40 o 
  12   8   1      127.50      124.95     10.21 o 
  13   8   1       97.01       93.19     10.58 o 
  14   8   1       36.25       36.15      6.18 o 
  15   8   1       42.89       54.33      7.72 o 
  16   8   1       26.72       20.53     12.12 o 
  17   8   1       76.05       95.81     11.63 o 
  18   8   1        3.77       10.78      9.22 o 
  19   8   1       67.04       86.24     11.24 o 
  20   8   1        1.14        1.78      8.86 o 
  21   8   1       28.16       46.10     11.33 o 
   0   9   1      841.14      786.48     36.10 o 
   1   9   1       67.75       67.28      6.29 o 
   2   9   1      400.77      359.69     29.44 o 
   3   9   1      822.75      816.90     34.10 o 
   4   9   1      121.83      110.38      6.92 o 
   5   9   1      433.36      436.19     12.67 o 
   6   9   1       50.85       55.06      7.75 o 
   7   9   1      120.58      126.94      6.15 o 
   8   9   1       58.23       62.27      4.84 o 
   9   9   1      100.25      106.36      6.96 o 
  10   9   1        7.29        4.95      5.39 o 
  11   9   1       68.65       76.39      7.21 o 
  12   9   1       25.11       24.10      6.48 o 
  13   9   1       76.35       55.48      7.58 o 
  14   9   1        2.91        1.42      6.37 o 
  15   9   1       70.78       71.21     13.10 o 
  16   9   1        1.90        3.14      6.70 o 
  17   9   1        0.59       12.62      8.45 o 
  18   9   1       26.49       29.76      8.64 o 
  19   9   1        0.38        5.79      9.58 o 
  20   9   1       21.07       30.62     11.24 o 
   1  10   1       42.60       42.34      8.15 o 
   2  10   1      249.55      257.86     17.38 o 
   3  10   1      174.94      178.89      9.82 o 
   4  10   1       85.61       78.07      6.75 o 
   5  10   1       60.94       76.81      6.72 o 
   6  10   1      162.57      145.27     10.01 o 
   7  10   1       27.47       26.63      5.81 o 
   8  10   1      210.89      198.74     17.93 o 
   9  10   1       32.65       26.36      9.85 o 
  10  10   1      119.27      111.64     11.17 o 
  11  10   1       33.02       28.32      7.02 o 
  12  10   1       27.36       40.11      8.06 o 
  13  10   1       21.52       26.36      7.64 o 
  14  10   1       17.53       19.42      8.82 o 
  15  10   1       33.85       34.72      8.22 o 
  16  10   1       47.12       61.98      9.39 o 
  17  10   1        0.73        5.43     11.88 o 
  18  10   1        2.47        8.33     11.95 o 
   0  11   1      280.13      241.53     17.24 o 
   1  11   1      103.45      108.41     15.20 o 
   2  11   1      174.44      185.41     13.65 o 
   3  11   1       25.83       23.70      6.43 o 
   4  11   1       61.48       64.79      7.21 o 
   5  11   1       26.17       28.40      6.03 o 
   6  11   1       68.07       71.70      7.60 o 
   7  11   1       21.08       26.78     10.13 o 
   8  11   1       18.22       20.58      7.05 o 
   9  11   1       75.80       64.50     13.07 o 
  10  11   1       52.24       58.88     12.49 o 
  11  11   1      106.60      105.30     15.33 o 
  12  11   1       19.41       30.59     11.80 o 
  13  11   1       19.72       15.06     13.64 o 
  14  11   1       65.20       80.93     14.05 o 
  15  11   1        2.43        6.44     13.21 o 
  16  11   1       11.64       21.37     11.19 o 
   1  12   1      154.26      149.64     10.39 o 
   2  12   1        7.71        5.87      6.73 o 
   3  12   1       29.82       34.82      7.14 o 
   4  12   1        4.90        7.37      6.73 o 
   5  12   1       39.88       43.29      7.29 o 
   6  12   1        7.65        3.55      6.96 o 
   7  12   1       43.15       49.66      8.86 o 
   8  12   1        4.29       -3.92     10.68 o 
   9  12   1        3.90        3.32     12.72 o 
  10  12   1       17.41        8.73     13.07 o 
  11  12   1       21.37       15.78     14.95 o 
  12  12   1        6.94       13.32     15.89 o 
   0  13   1       83.61       85.26     14.63 o 
   1  13   1       22.25       20.17      7.63 o 
   2  13   1      136.15      164.55     20.07 o 
   3  13   1        4.79        8.87      7.51 o 
   4  13   1       16.32       18.84      9.17 o 
   5  13   1       75.15       70.36      9.20 o 
   6  13   1       14.36       23.82      8.97 o 
   7  13   1      103.72      110.11     15.08 o 
   8  13   1       16.82        5.97     12.86 o 
   1  14   1       12.02        7.77      9.73 o 
   0   0   2     8701.91    10139.35    375.48 o 
   2   0   2     8801.49     9610.48    353.95 o 
   4   0   2     2735.29     2941.33    112.25 o 
   6   0   2      173.19      214.94     12.14 o 
   8   0   2      126.64      127.35      9.27 o 
  10   0   2      304.24      324.65     14.05 o 
  12   0   2       13.39        8.05      4.38 o 
  14   0   2      401.88      388.04     19.03 o 
  16   0   2       72.47       80.13      8.25 o 
  18   0   2       60.56       68.35      8.79 o 
  20   0   2      341.80      353.45     20.02 o 
  22   0   2       24.01       24.90      9.64 o 
  24   0   2        9.50        7.70     10.20 o 
   1   1   2     1260.66     1347.21     25.71 o 
   2   1   2      270.71      284.77      7.17 o 
   3   1   2     3257.76     3450.17     75.47 o 
   4   1   2      216.28      213.52      5.79 o 
   5   1   2        8.59       12.24      3.77 o 
   6   1   2      141.62      132.84      6.94 o 
   7   1   2      540.57      555.90     13.44 o 
   8   1   2     1286.10     1307.07     30.04 o 
   9   1   2       86.05       91.32      6.53 o 
  10   1   2      298.50      275.69      8.06 o 
  11   1   2       31.16       36.17      2.88 o 
  12   1   2      202.18      186.88      7.91 o 
  13   1   2       23.95       21.61      3.58 o 
  14   1   2       20.56       20.95      3.47 o 
  15   1   2      218.25      225.90      9.41 o 
  16   1   2       27.12       38.52     11.36 o 
  17   1   2      130.06      112.87      7.03 o 
  18   1   2       89.47       91.68      6.57 o 
  19   1   2      102.29       87.23      6.98 o 
  20   1   2       88.15       93.25      7.18 o 
  21   1   2       96.06       99.02      9.19 o 
  22   1   2       41.65       55.03      7.48 o 
  23   1   2       16.24       24.04      6.31 o 
  24   1   2        1.24        9.30      7.45 o 
  25   1   2        7.03       -3.32      7.69 o 
   0   2   2      803.83      912.60     25.27 o 
   1   2   2       74.88       80.47      2.62 o 
   2   2   2     1146.65     1171.90     22.27 o 
   3   2   2      348.78      361.28      8.95 o 
   4   2   2      210.41      217.77      6.08 o 
   5   2   2      520.40      546.03     13.01 o 
   6   2   2      505.25      573.45     16.27 o 
   7   2   2      182.01      164.49      5.08 o 
   8   2   2      383.94      381.73      9.88 o 
   9   2   2     2285.64     2352.90     52.32 o 
  10   2   2      287.88      292.52      8.50 o 
  11   2   2     1369.21     1332.44     54.63 o 
  12   2   2       18.69       19.25      2.93 o 
  13   2   2      121.76      113.96      6.25 o 
  14   2   2        6.53        7.14      3.61 o 
  15   2   2       37.37       40.83      4.62 o 
  16   2   2       42.39       42.87     11.51 o 
  17   2   2        8.10       15.00      4.59 o 
  18   2   2       57.43       46.81      5.41 o 
  19   2   2        6.58        5.24      4.79 o 
  20   2   2       36.62       36.05      5.70 o 
  21   2   2       30.02       28.46     12.43 o 
  22   2   2       10.40       20.19      6.52 o 
  23   2   2       97.04      111.25      9.48 o 
  24   2   2       41.47       44.52      8.20 o 
  25   2   2       14.90       16.09     13.90 o 
   1   3   2      937.38      961.80     17.13 o 
   2   3   2      148.16      164.78      4.53 o 
   3   3   2       58.47       59.85      2.98 o 
   4   3   2      160.22      153.68      4.80 o 
   5   3   2     1386.33     1473.17     33.35 o 
   6   3   2      791.52      803.42     19.04 o 
   7   3   2       93.14      102.08      4.08 o 
   8   3   2      167.28      147.45      5.16 o 
   9   3   2      735.82      725.80     17.77 o 
  10   3   2      785.20      728.95     17.91 o 
  11   3   2     1121.17     1132.24     26.99 o 
  12   3   2      898.77      804.89     44.81 o 
  13   3   2       33.94       41.35      6.36 o 
  14   3   2       14.65       16.88      3.22 o 
  15   3   2       33.54       35.03      4.26 o 
  16   3   2       16.35       11.97      4.02 o 
  17   3   2        2.25        9.20      9.06 o 
  18   3   2       30.97       38.32      8.41 o 
  19   3   2        7.80        6.92      5.55 o 
  20   3   2       25.19       25.61      7.70 o 
  21   3   2       73.66       66.52      7.90 o 
  22   3   2       39.76       43.86      7.42 o 
  23   3   2        3.75       -5.25      9.01 o 
  24   3   2       10.76       11.81      8.09 o 
  25   3   2        2.07       -3.05     13.94 o 
   0   4   2     5316.73     5635.94    153.33 o 
   1   4   2      932.73      936.99     16.89 o 
   2   4   2      814.66      839.41     17.60 o 
   3   4   2       43.43       45.66      4.42 o 
   4   4   2     2808.99     3023.14     65.58 o 
   5   4   2       60.37       56.73      3.13 o 
   6   4   2      488.80      475.88     12.23 o 
   7   4   2      138.87      132.40      4.85 o 
   8   4   2       28.35       35.30      6.69 o 
   9   4   2       69.04       64.98      3.57 o 
  10   4   2      140.90      128.34      4.79 o 
  11   4   2      260.77      224.59     14.58 o 
  12   4   2      455.44      449.50     11.99 o 
  13   4   2      206.55      202.35     10.33 o 
  14   4   2      311.76      293.28      9.96 o 
  15   4   2       73.06       67.15      5.41 o 
  16   4   2       14.44       15.76      4.76 o 
  17   4   2        7.00       15.36      4.98 o 
  18   4   2      139.87      135.59      8.45 o 
  19   4   2       16.70       11.57      5.83 o 
  20   4   2      236.07      251.67     18.12 o 
  21   4   2       14.93        7.50      7.08 o 
  22   4   2        3.89        9.10      7.70 o 
  23   4   2        1.44        2.79      8.00 o 
  24   4   2        0.84       -1.01     13.50 o 
   1   5   2     1379.92     1427.02     28.34 o 
   2   5   2      194.40      203.64      7.07 o 
   3   5   2      700.19      737.74     15.15 o 
   4   5   2      147.54      152.73      4.49 o 
   5   5   2      360.39      336.41      9.16 o 
   6   5   2      381.27      373.47     10.33 o 
   7   5   2       14.91       12.65      2.53 o 
   8   5   2       10.64       10.80      2.60 o 
   9   5   2       70.32       71.63      3.84 o 
  10   5   2      163.51      167.37      9.23 o 
  11   5   2      181.55      177.39      6.48 o 
  12   5   2      366.37      340.73      9.88 o 
  13   5   2      306.97      295.34      9.01 o 
  14   5   2      129.51      121.70      5.75 o 
  15   5   2      153.44      144.11      6.45 o 
  16   5   2       65.39       69.88      6.32 o 
  17   5   2       59.22       58.92      6.60 o 
  18   5   2        5.51        5.24      6.69 o 
  19   5   2      334.17      348.01     14.58 o 
  20   5   2        1.23       -0.46      6.09 o 
  21   5   2        7.97        4.21      6.66 o 
  22   5   2        9.55        1.19      7.07 o 
  23   5   2        3.66        3.00     11.83 o 
   0   6   2      414.45      413.32     19.41 o 
   1   6   2      289.05      310.30      8.89 o 
   2   6   2      287.29      267.50      8.13 o 
   3   6   2      350.15      357.88      8.53 o 
   4   6   2       82.86       74.29      3.32 o 
   5   6   2       88.97       91.10      3.63 o 
   6   6   2       35.44       37.74      3.04 o 
   7   6   2      285.26      251.12     16.06 o 
   8   6   2      122.99      106.66      9.80 o 
   9   6   2      178.82      170.76      6.32 o 
  10   6   2       76.83       75.54      4.45 o 
  11   6   2      305.01      308.88      9.37 o 
  12   6   2      231.57      215.37      7.69 o 
  13   6   2      310.22      302.20      9.77 o 
  14   6   2      136.73      130.08      6.02 o 
  15   6   2       60.05       43.56      5.03 o 
  16   6   2       79.79       83.74      5.80 o 
  17   6   2       18.87       19.35      5.50 o 
  18   6   2       10.48       13.33      6.66 o 
  19   6   2       35.38       29.19      7.47 o 
  20   6   2       19.64       12.21      9.82 o 
  21   6   2       22.06       10.19     11.50 o 
  22   6   2       13.85       -5.42     11.15 o 
   1   7   2       17.35       17.14      3.89 o 
   2   7   2        8.90       11.24      4.03 o 
   3   7   2      106.11      105.83      6.09 o 
   4   7   2      309.21      281.13      7.43 o 
   5   7   2      114.25      114.29      4.40 o 
   6   7   2      163.29      152.44      5.67 o 
   7   7   2      120.20      103.92      9.06 o 
   8   7   2      428.72      422.11     14.50 o 
   9   7   2       64.27       56.09      7.32 o 
  10   7   2      329.84      325.15      9.83 o 
  11   7   2       15.19       11.42      3.49 o 
  12   7   2      217.29      223.63      8.04 o 
  13   7   2       26.28       25.43      3.94 o 
  14   7   2        0.87        5.80      4.55 o 
  15   7   2       22.18       21.24      5.68 o 
  16   7   2       20.37       17.57      5.38 o 
  17   7   2        8.63        5.08      6.85 o 
  18   7   2        6.35        8.24      7.11 o 
  19   7   2       42.70       41.52     11.31 o 
  20   7   2       23.73       14.05     11.85 o 
  21   7   2        0.32        4.16     12.09 o 
   0   8   2      433.94      437.43     22.70 o 
   1   8   2       18.03       20.36      4.28 o 
   2   8   2      315.25      310.60     13.60 o 
   3   8   2       32.24       25.76      6.15 o 
   4   8   2      163.54      167.23      8.28 o 
   5   8   2      417.48      433.56     15.61 o 
   6   8   2       39.59       45.04      3.99 o 
   7   8   2      389.40      372.35     10.72 o 
   8   8   2      141.95      141.97      6.08 o 
   9   8   2      156.95      139.53      6.25 o 
  10   8   2       95.10      100.03      6.13 o 
  11   8   2       51.16       67.86      5.06 o 
  12   8   2       23.16       25.45      4.40 o 
  13   8   2       71.05       76.85      6.06 o 
  14   8   2       25.93       22.93      6.82 o 
  15   8   2       27.87       46.23      7.74 o 
  16   8   2       32.27       38.00      7.95 o 
  17   8   2       24.09       27.95      8.18 o 
  18   8   2        7.03       10.13      9.46 o 
  19   8   2       18.30       24.06     12.49 o 
  20   8   2       21.53       25.35     13.85 o 
   1   9   2      528.50      496.62     35.88 o 
   2   9   2       16.98       14.33      4.79 o 
   3   9   2      180.76      191.89      9.40 o 
   4   9   2      232.12      221.03     10.83 o 
   5   9   2       45.29       46.75      6.05 o 
   6   9   2       20.56       21.66      5.21 o 
   7   9   2       78.07       70.01     10.30 o 
   8   9   2       16.42       17.83      5.09 o 
   9   9   2        5.50        5.17      5.16 o 
  10   9   2       10.47        9.84      8.99 o 
  11   9   2        9.98       15.19      7.00 o 
  12   9   2       28.84       20.98      6.74 o 
  13   9   2       96.69       91.63      8.64 o 
  14   9   2       65.47       63.13      8.56 o 
  15   9   2       50.54       56.37      8.33 o 
  16   9   2        9.32      -12.09     12.49 o 
  17   9   2       16.89       19.63      9.15 o 
  18   9   2        3.33        5.89     10.40 o 
  19   9   2       28.78       41.64     11.58 o 
   0  10   2       40.63       39.29      8.16 o 
   1  10   2       27.16       30.25      6.03 o 
   2  10   2      432.06      448.49     17.21 o 
   3  10   2       37.57       33.98      7.62 o 
   4  10   2      195.53      202.92     10.16 o 
   5  10   2        6.76       12.20      5.90 o 
   6  10   2       34.82       49.27      7.23 o 
   7  10   2       30.95       26.80      6.60 o 
   8  10   2       56.76       43.62      9.79 o 
   9  10   2       31.42       43.63     11.36 o 
  10  10   2       30.58       51.41     10.47 o 
  11  10   2       64.03       56.84     10.42 o 
  12  10   2       13.55       25.20     11.68 o 
  13  10   2       16.20       11.40     10.95 o 
  14  10   2       44.46       46.93     11.76 o 
  15  10   2       30.97       16.47     13.97 o 
  16  10   2      133.02      157.58     12.74 o 
  17  10   2        3.81        9.20     11.04 o 
   1  11   2       17.02       10.63      6.31 o 
   2  11   2       33.82       23.32      6.58 o 
   3  11   2      189.97      192.60     11.06 o 
   4  11   2       76.91       80.66     16.15 o 
   5  11   2       40.17       44.00      7.35 o 
   6  11   2       39.68       46.19      7.32 o 
   7  11   2       28.22       14.56      6.82 o 
   8  11   2       56.64       53.74     13.01 o 
   9  11   2        0.04      -13.96      9.31 o 
  10  11   2      117.24      130.76     14.43 o 
  11  11   2        2.08        7.35     10.97 o 
  12  11   2       30.05       30.69     14.30 o 
  13  11   2        7.99       -1.46     12.86 o 
  14  11   2       14.56       19.78     15.28 o 
  15  11   2       24.64       38.32     15.40 o 
   0  12   2       79.68       94.55     12.04 o 
   1  12   2       11.34       13.71      6.73 o 
   2  12   2       27.85       35.98      7.12 o 
   3  12   2        5.35       10.37      6.62 o 
   4  12   2       50.21       59.38      8.03 o 
   5  12   2      165.24      182.92     11.94 o 
   6  12   2       18.86       19.89      8.05 o 
   7  12   2       11.80       14.76      8.34 o 
   8  12   2       38.25       44.53     13.84 o 
   9  12   2       87.45       90.03     16.03 o 
  10  12   2       10.75       13.62     15.05 o 
  11  12   2       55.58       63.56     17.27 o 
   1  13   2       49.79       57.76      8.54 o 
   2  13   2       30.28       27.81      8.68 o 
   3  13   2       65.10       67.51      9.56 o 
   4  13   2       15.61       14.17      8.64 o 
   5  13   2       33.95       40.95      9.09 o 
   6  13   2       90.39       96.09     10.23 o 
   7  13   2        4.82       19.48     13.27 o 
   2   0   3     1373.43     1557.56     42.51 o 
   4   0   3     3247.77     3489.15    130.70 o 
   6   0   3      267.89      273.39     13.45 o 
   8   0   3      234.26      214.28     11.71 o 
  10   0   3      120.93      104.33      8.21 o 
  12   0   3      345.78      347.26     18.43 o 
  14   0   3      208.20      208.40     13.40 o 
  16   0   3      107.26      120.31     10.92 o 
  18   0   3      169.93      187.37     13.90 o 
  20   0   3       46.60       47.33      8.71 o 
  22   0   3       17.41       29.76     11.03 o 
  24   0   3       62.71       76.88     13.31 o 
   0   1   3      203.24      203.92      7.50 o 
   1   1   3      412.42      427.23      9.30 o 
   2   1   3     1009.83     1078.18     24.21 o 
   3   1   3      440.10      433.19     13.64 o 
   4   1   3      883.94      865.99     25.06 o 
   5   1   3     1248.48     1314.31     36.52 o 
   6   1   3      799.43      828.51     24.14 o 
   7   1   3     1296.65     1191.35     45.51 o 
   8   1   3       47.64       47.42      3.17 o 
   9   1   3       48.01       54.70      4.59 o 
  10   1   3      667.11      667.24     21.12 o 
  11   1   3       15.36       21.13      3.64 o 
  12   1   3       62.42       62.89      6.50 o 
  13   1   3      352.67      344.25     12.20 o 
  14   1   3      104.12       99.27      6.41 o 
  15   1   3      104.36      107.03      6.60 o 
  16   1   3      497.87      471.64     17.13 o 
  17   1   3        8.11        6.31      4.90 o 
  18   1   3       40.90       35.07      5.76 o 
  19   1   3       31.90       21.70      6.18 o 
  20   1   3       35.00       31.50     11.19 o 
  21   1   3        1.21        6.39      6.02 o 
  22   1   3        8.38        2.84      6.99 o 
  23   1   3       30.36       33.66      8.00 o 
  24   1   3        4.68        8.81      8.84 o 
   1   2   3      864.82      874.02     17.57 o 
   2   2   3       53.98       56.36      3.19 o 
   3   2   3      155.96      152.29     21.19 o 
   4   2   3        7.98        1.33      2.21 o 
   5   2   3      765.87      776.37     18.10 o 
   6   2   3      381.15      376.69     10.19 o 
   7   2   3      382.02      380.51     10.21 o 
   8   2   3      539.08      542.17     14.07 o 
   9   2   3        3.26        5.35      2.46 o 
  10   2   3      144.29      137.97      5.50 o 
  11   2   3      240.91      243.44     14.75 o 
  12   2   3       25.48       25.77      4.32 o 
  13   2   3       89.24      101.05      7.81 o 
  14   2   3       24.76       24.06      4.39 o 
  15   2   3      553.65      563.06     19.32 o 
  16   2   3       49.46       42.06      5.76 o 
  17   2   3      143.25      147.77      8.87 o 
  18   2   3       13.42       10.49      5.26 o 
  19   2   3       25.43       28.55      6.74 o 
  20   2   3       31.52       25.75      6.31 o 
  21   2   3       16.66       15.46      6.29 o 
  22   2   3        1.27       -3.83      7.41 o 
  23   2   3       14.40       18.63      8.17 o 
  24   2   3       11.06       21.27     13.77 o 
   0   3   3      598.56      611.46     17.76 o 
   1   3   3       71.17       69.80      3.39 o 
   2   3   3      511.88      495.18     10.73 o 
   3   3   3      153.15      136.62      4.98 o 
   4   3   3      780.68      755.27     18.38 o 
   5   3   3       66.52       55.92      3.41 o 
   6   3   3      247.54      259.46      7.47 o 
   7   3   3       45.70       52.01      3.29 o 
   8   3   3       19.03       20.68      2.96 o 
   9   3   3      234.22      215.36      9.71 o 
  10   3   3       19.66       14.73      2.64 o 
  11   3   3       32.41       32.06      7.45 o 
  12   3   3       81.75       80.63      4.50 o 
  13   3   3       22.60       24.24      5.39 o 
  14   3   3      382.41      380.15     20.50 o 
  15   3   3        1.33       -1.54      4.05 o 
  16   3   3      231.35      243.21     18.38 o 
  17   3   3       16.51        8.43      5.46 o 
  18   3   3       29.76       29.61      6.19 o 
  19   3   3        1.83       -8.11      5.41 o 
  20   3   3       16.22       12.38     16.17 o 
  21   3   3       12.66       21.83     10.35 o 
  22   3   3        0.37        3.08      7.01 o 
  23   3   3        0.66        1.56      8.68 o 
   1   4   3      383.91      399.39      8.97 o 
   2   4   3      405.69      412.80     11.13 o 
   3   4   3       18.00       19.70      2.65 o 
   4   4   3      313.35      282.79     10.16 o 
   5   4   3      114.26      126.66      4.95 o 
   6   4   3      362.24      348.84      9.87 o 
   7   4   3       30.09       26.04      2.88 o 
   8   4   3     1065.24     1074.67     31.91 o 
   9   4   3       70.70       80.19      4.19 o 
  10   4   3      201.91      183.83      6.51 o 
  11   4   3       88.68       83.66      7.00 o 
  12   4   3        9.36        6.87      3.06 o 
  13   4   3       79.60       67.29      4.59 o 
  14   4   3      230.95      227.22     10.06 o 
  15   4   3        2.93       -1.18      5.06 o 
  16   4   3       70.53       66.13      6.34 o 
  17   4   3       37.01       40.68      6.53 o 
  18   4   3        8.87        6.98      5.99 o 
  19   4   3       10.21       14.87      6.16 o 
  20   4   3       21.46       28.33     11.19 o 
  21   4   3       24.44       23.17      8.34 o 
  22   4   3        3.65       -0.19      8.25 o 
  23   4   3        4.27        2.26     13.99 o 
   0   5   3      640.37      621.89     29.07 o 
   1   5   3      704.95      735.05     18.45 o 
   2   5   3       72.36       68.59      3.82 o 
   3   5   3      140.13      136.69      6.92 o 
   4   5   3       43.12       37.34      3.75 o 
   5   5   3      268.50      254.59     14.72 o 
   6   5   3       59.98       56.72      3.59 o 
   7   5   3      357.20      336.81     13.50 o 
   8   5   3       19.44       20.97      2.93 o 
   9   5   3      670.93      594.53     33.65 o 
  10   5   3       23.38       19.51      3.23 o 
  11   5   3      166.97      137.41      7.21 o 
  12   5   3       52.12       50.28      4.15 o 
  13   5   3       11.47       17.54      3.89 o 
  14   5   3      100.09      107.14     10.23 o 
  15   5   3      129.27      124.74      8.11 o 
  16   5   3       53.87       57.43      8.21 o 
  17   5   3       36.33       31.35      6.30 o 
  18   5   3        4.72       11.58      6.15 o 
  19   5   3       46.24       44.61      7.89 o 
  20   5   3        0.24       -5.15      7.28 o 
  21   5   3        1.31       -4.42      7.86 o 
  22   5   3        0.53        2.04      8.83 o 
   1   6   3       91.00       74.84      5.67 o 
   2   6   3      334.12      302.44     13.35 o 
   3   6   3      157.53      135.33      7.13 o 
   4   6   3        3.87        5.13      3.37 o 
   5   6   3      428.43      411.55     13.75 o 
   6   6   3       86.90       78.75      4.27 o 
   7   6   3       49.22       44.33      3.59 o 
   8   6   3      167.61      155.79     10.66 o 
   9   6   3        7.30        9.54      3.59 o 
  10   6   3      264.75      246.95      8.80 o 
  11   6   3        3.97        0.87      3.56 o 
  12   6   3      123.38      111.22      8.60 o 
  13   6   3       96.09       96.96      7.02 o 
  14   6   3        4.55       11.17      4.19 o 
  15   6   3      108.36      104.14      7.90 o 
  16   6   3        2.15        1.29      7.92 o 
  17   6   3      114.00      108.74      8.84 o 
  18   6   3       20.03       13.56      6.87 o 
  19   6   3        5.87        0.64      7.27 o 
  20   6   3       37.76       29.56      8.60 o 
  21   6   3        1.80        0.84      8.79 o 
   0   7   3      731.07      703.80     33.58 o 
   1   7   3       12.82       10.75      6.12 o 
   2   7   3      214.50      209.28      9.45 o 
   3   7   3       10.95       12.53      3.73 o 
   4   7   3       84.43       80.64      5.80 o 
   5   7   3       91.78       90.19      6.54 o 
   6   7   3      553.04      572.15     18.70 o 
   7   7   3      165.47      156.96     19.54 o 
   8   7   3       86.25       80.69      5.57 o 
   9   7   3      287.34      287.87      9.24 o 
  10   7   3      106.62      103.40      5.47 o 
  11   7   3       74.55       59.71      4.75 o 
  12   7   3       74.40       80.11      5.56 o 
  13   7   3       57.81       55.99      5.38 o 
  14   7   3       93.01       97.38      7.52 o 
  15   7   3       25.14       19.89      5.14 o 
  16   7   3       80.86       72.90     11.36 o 
  17   7   3       15.91       11.23      7.11 o 
  18   7   3       95.79       97.58      9.85 o 
  19   7   3        7.03        8.88      8.65 o 
  20   7   3       25.04       24.53     10.16 o 
   1   8   3      180.25      176.74     13.02 o 
   2   8   3       14.52       12.38      7.14 o 
   3   8   3      277.34      284.46     12.26 o 
   4   8   3       79.32       73.56     10.92 o 
   5   8   3       20.80       40.61      8.25 o 
   6   8   3      258.93      246.00     15.74 o 
   7   8   3      231.96      218.35     10.00 o 
   8   8   3       94.92       83.06      7.97 o 
   9   8   3      138.66      131.93     10.33 o 
  10   8   3      105.99      112.17      9.49 o 
  11   8   3       76.66       74.45      6.83 o 
  12   8   3       81.56       69.29      7.56 o 
  13   8   3        7.18        5.98      5.10 o 
  14   8   3       14.05        7.37      5.44 o 
  15   8   3       12.04       11.90      5.87 o 
  16   8   3       10.02        7.86      6.37 o 
  17   8   3       95.76      105.50     14.04 o 
  18   8   3        1.89      -10.82     11.66 o 
  19   8   3       49.12       46.19     14.32 o 
   0   9   3       45.67       42.34      7.96 o 
   1   9   3       17.21       18.27      7.57 o 
   2   9   3      177.99      186.00      9.86 o 
   3   9   3      262.40      210.85     18.38 o 
   4   9   3       26.47       28.95      7.03 o 
   5   9   3      198.39      166.05     13.75 o 
   6   9   3        5.69       -1.01      8.03 o 
   7   9   3       19.06       25.03      6.19 o 
   8   9   3       27.65       25.94      7.27 o 
   9   9   3      102.13      118.88     11.18 o 
  10   9   3       46.49       53.07     12.80 o 
  11   9   3       44.56       54.97      7.58 o 
  12   9   3       29.53       30.65      7.59 o 
  13   9   3       77.76       89.63      9.47 o 
  14   9   3        1.23       -7.63     11.13 o 
  15   9   3        9.29       -3.52     12.63 o 
  16   9   3       13.74       17.15     13.75 o 
   1  10   3       11.81        8.34      5.60 o 
   2  10   3       13.16       16.88      6.01 o 
   3  10   3        8.77       11.84      5.72 o 
   4  10   3       96.73       85.65     12.08 o 
   5  10   3       58.59       48.31     10.98 o 
   6  10   3      214.83      212.20     16.41 o 
   7  10   3       43.58       27.62     11.50 o 
   8  10   3       79.99       99.09     12.49 o 
   9  10   3        4.63        0.70      8.91 o 
  10  10   3       63.07       48.06     12.48 o 
  11  10   3       51.71       40.66     12.99 o 
  12  10   3        5.55       11.75     11.70 o 
  13  10   3       16.22       18.45     12.64 o 
  14  10   3       72.31       96.27     16.24 o 
  15  10   3       18.95        8.89     14.37 o 
   0  11   3      107.32      100.90     12.92 o 
   1  11   3        5.91        2.14      6.53 o 
   2  11   3       33.11       29.85      6.91 o 
   3  11   3        0.27        8.61      6.93 o 
   4  11   3       38.67       48.73      8.02 o 
   5  11   3       25.40       39.32     12.44 o 
   6  11   3       39.18       43.86     11.02 o 
   7  11   3       49.08       39.92     11.51 o 
   8  11   3        4.54        9.24     13.02 o 
   9  11   3       60.31       62.10     14.35 o 
  10  11   3        4.23        0.60     12.59 o 
  11  11   3       22.27       20.09     11.46 o 
  12  11   3       52.87       43.53     15.83 o 
  13  11   3        6.79       -3.28     15.81 o 
   1  12   3      123.26      132.15     22.24 o 
   2  12   3       31.55       22.77      7.18 o 
   3  12   3       56.49       68.15      8.89 o 
   4  12   3        3.23       -3.02      6.65 o 
   5  12   3        0.65       14.10     13.07 o 
   6  12   3       11.80       -1.36     13.70 o 
   7  12   3       11.34       18.86     14.57 o 
   8  12   3        2.14       10.55     14.90 o 
   9  12   3        2.58       -1.94     13.55 o 
   0   0   4     1971.48     2068.64     79.81 o 
   2   0   4      119.49      112.37      5.83 o 
   4   0   4      462.24      442.44     20.84 o 
   6   0   4       13.53       16.71      5.82 o 
   8   0   4       88.38       84.48      7.52 o 
  10   0   4        4.44        9.27      5.81 o 
  12   0   4      361.84      336.78     18.91 o 
  14   0   4      351.40      366.49     21.32 o 
  16   0   4      202.73      183.05     14.20 o 
  18   0   4       44.99       54.15     10.44 o 
  20   0   4      106.91       95.74     12.39 o 
  22   0   4       28.60       28.90     12.64 o 
   1   1   4     1038.29     1089.09     21.89 o 
   2   1   4      415.39      454.67     11.70 o 
   3   1   4      211.09      192.96      7.79 o 
   4   1   4       14.72       10.93      8.39 o 
   5   1   4       28.28       26.14      3.77 o 
   6   1   4      157.20      151.51      7.00 o 
   7   1   4       15.06       13.07      3.40 o 
   8   1   4      264.51      241.20     34.32 o 
   9   1   4       29.36       31.10      6.97 o 
  10   1   4       27.63       34.28      6.35 o 
  11   1   4       71.90       86.39     10.79 o 
  12   1   4      181.31      181.45     10.91 o 
  13   1   4       84.66       76.51      8.05 o 
  14   1   4       19.50       21.68      5.75 o 
  15   1   4       80.26       82.64     11.17 o 
  16   1   4       74.33       63.13      7.47 o 
  17   1   4       52.34       70.00     11.31 o 
  18   1   4        9.46       20.72      6.08 o 
  19   1   4       60.04       79.99      8.71 o 
  20   1   4       25.19       16.47     17.52 o 
  21   1   4       20.91       15.47      7.75 o 
  22   1   4       17.60       19.08     11.51 o 
   0   2   4      336.59      309.92     10.79 o 
   1   2   4       87.77       91.90      3.75 o 
   2   2   4       33.54       32.34      3.26 o 
   3   2   4      154.74      138.68     11.66 o 
   4   2   4       87.94       87.00     16.48 o 
   5   2   4        7.65       11.50      3.45 o 
   6   2   4      143.54      127.34      6.55 o 
   7   2   4      597.15      597.81     19.00 o 
   8   2   4       95.06      101.98     11.89 o 
   9   2   4      956.75      949.88     28.18 o 
  10   2   4      163.70      149.52     17.78 o 
  11   2   4      588.19      585.02     35.52 o 
  12   2   4      106.77       96.93      6.97 o 
  13   2   4        3.80        8.43      4.54 o 
  14   2   4       25.95       24.88      5.70 o 
  15   2   4        1.30       -3.51      5.24 o 
  16   2   4       33.48       38.01      6.31 o 
  17   2   4       13.19       15.51      6.28 o 
  18   2   4       22.63       26.40     13.58 o 
  19   2   4       11.23       13.86      7.19 o 
  20   2   4        2.06       -3.75      6.66 o 
  21   2   4       19.46       22.38      8.74 o 
  22   2   4        3.22        6.28      7.55 o 
   1   3   4      556.75      536.03     21.89 o 
   2   3   4      105.13      102.56      8.51 o 
   3   3   4       74.18       76.76     10.00 o 
   4   3   4      312.44      307.17     10.64 o 
   5   3   4      204.90      219.77      8.65 o 
   6   3   4       65.43       60.00     13.56 o 
   7   3   4      445.99      415.11     14.84 o 
   8   3   4      340.56      337.26     11.32 o 
   9   3   4       69.02       65.87      4.44 o 
  10   3   4      340.24      301.01     23.38 o 
  11   3   4       40.98       36.04      7.97 o 
  12   3   4      224.53      208.32     10.09 o 
  13   3   4        0.03        3.64      4.54 o 
  14   3   4       25.73       29.66      5.65 o 
  15   3   4       24.22       20.62      6.23 o 
  16   3   4        2.14        0.22      5.82 o 
  17   3   4        7.04        4.10      8.64 o 
  18   3   4       18.62       21.81      7.12 o 
  19   3   4       20.90       15.72      7.11 o 
  20   3   4       12.20       14.34      7.39 o 
  21   3   4        4.60        4.87      8.20 o 
  22   3   4        9.47        1.06     12.96 o 
   1   4   4      233.00      203.71     12.74 o 
   2   4   4       40.12       46.44      5.09 o 
   3   4   4      173.44      171.20      8.20 o 
   4   4   4      298.75      292.05     10.96 o 
   5   4   4       77.77       85.55      9.78 o 
   6   4   4      581.87      575.36     15.26 o 
   7   4   4       43.07       53.44      4.21 o 
   8   4   4       28.19       31.59      3.85 o 
   9   4   4       36.78       41.10      5.98 o 
  10   4   4      410.66      395.69     17.64 o 
  11   4   4      120.05      109.92      7.12 o 
  12   4   4      225.20      215.65     10.25 o 
  13   4   4       64.78       65.34      9.09 o 
  14   4   4        9.70       19.67      5.33 o 
  15   4   4        4.22       11.54      6.09 o 
  16   4   4       34.71       46.65      8.05 o 
  17   4   4        2.25        9.46      6.47 o 
  18   4   4       89.02       73.44      8.65 o 
  19   4   4        8.56       10.00      7.46 o 
  20   4   4       18.08       28.96      8.08 o 
  21   4   4        9.54       15.23      8.89 o 
   1   5   4      483.54      437.20     22.25 o 
   2   5   4      387.74      337.61     18.50 o 
   3   5   4      310.54      327.66     12.29 o 
   4   5   4       55.58       46.98      6.33 o 
   5   5   4      388.21      378.65     13.59 o 
   6   5   4       71.96       70.17      5.33 o 
   7   5   4      157.63      160.22      6.54 o 
   8   5   4       43.44       46.23      5.03 o 
   9   5   4       49.55       56.38      5.44 o 
  10   5   4       41.88       36.13      4.42 o 
  11   5   4       98.59      105.74      6.03 o 
  12   5   4       86.50       78.74      6.74 o 
  13   5   4       70.98       72.18      7.90 o 
  14   5   4       36.34       39.19     20.61 o 
  15   5   4       65.80       68.76      7.72 o 
  16   5   4        0.37       -6.13      6.32 o 
  17   5   4       78.54       77.98      8.40 o 
  18   5   4        2.15        4.07      8.34 o 
  19   5   4       42.77       40.73      8.34 o 
  20   5   4        5.58       -6.62      8.93 o 
  21   5   4       21.80        2.47     12.81 o 
   2   6   4      472.75      483.70     24.06 o 
   3   6   4       78.11       74.30     10.07 o 
   4   6   4      171.06      173.47      8.63 o 
   5   6   4        0.97       -2.10      3.73 o 
   6   6   4      114.73      114.96      7.06 o 
   7   6   4       99.21       93.96      6.90 o 
   8   6   4       26.37       27.21      6.64 o 
   9   6   4      126.19      134.89      7.64 o 
  10   6   4       25.39       28.77      4.43 o 
  11   6   4      239.02      229.48      9.29 o 
  12   6   4       21.12       11.06      4.86 o 
  13   6   4        7.81        6.99      5.70 o 
  14   6   4       71.14       75.01     11.38 o 
  15   6   4        0.08        3.58      5.83 o 
  16   6   4       74.95       80.46      8.87 o 
  17   6   4       25.58       23.25      7.82 o 
  18   6   4        9.54       16.93      8.19 o 
  19   6   4       17.83       22.03      8.92 o 
  20   6   4        5.66       19.42      9.47 o 
   1   7   4       81.75       75.43      9.61 o 
   2   7   4       53.21       58.99      9.04 o 
   3   7   4       50.35       52.82      8.61 o 
   4   7   4       63.18       73.18      9.85 o 
   5   7   4       54.74       61.88     16.14 o 
   6   7   4       78.32       81.44      9.99 o 
   7   7   4       66.58       64.55      6.12 o 
   8   7   4      367.03      372.97     14.74 o 
   9   7   4        8.91        9.63      9.90 o 
  10   7   4      278.92      275.02     12.41 o 
  11   7   4       65.56       62.63     21.14 o 
  12   7   4       46.70       43.34      6.91 o 
  13   7   4       61.33       72.15     11.41 o 
  14   7   4       21.53       22.91      7.27 o 
  15   7   4       17.84        9.16      8.00 o 
  16   7   4       21.90       15.64      8.02 o 
  17   7   4       10.97       21.12      8.28 o 
  18   7   4        4.37        3.93      8.77 o 
   0   8   4      117.89      117.03     12.36 o 
   1   8   4       46.21       53.10      9.11 o 
   2   8   4       77.33       77.43     10.82 o 
   3   8   4       40.51       25.81      9.29 o 
   4   8   4       35.73       33.55      8.66 o 
   5   8   4      124.35      144.25     12.58 o 
   6   8   4       81.44       83.11      8.91 o 
   7   8   4      240.20      249.67     11.76 o 
   8   8   4       22.56       26.13      6.55 o 
   9   8   4       37.80       38.21      7.10 o 
  10   8   4        8.34       11.34      6.41 o 
  11   8   4       22.99       36.61     10.10 o 
  12   8   4       10.17       13.47      6.71 o 
  13   8   4       48.41       48.92      8.86 o 
  14   8   4       19.89       13.92     10.30 o 
  15   8   4       50.64       46.05     11.80 o 
  16   8   4       11.31       10.80     11.85 o 
  17   8   4        2.10       14.33     13.55 o 
   1   9   4      157.94      145.72     10.24 o 
   2   9   4       25.44       33.35     10.15 o 
   3   9   4       60.62       72.25     11.81 o 
   4   9   4        3.12      -13.29      8.86 o 
   5   9   4       38.26       53.32     11.38 o 
   6   9   4       51.55       40.11     10.15 o 
   7   9   4        4.54       -1.06      6.70 o 
   8   9   4       18.69       19.17      7.30 o 
   9   9   4       14.65       14.42      7.37 o 
  10   9   4       21.28       22.92      7.29 o 
  11   9   4       22.56       35.41      8.85 o 
  12   9   4        5.15       10.33      8.28 o 
  13   9   4       89.85      100.49     10.37 o 
  14   9   4        2.92       17.80     10.14 o 
  15   9   4       29.07       53.24     13.99 o 
   0  10   4      176.17      185.01     17.19 o 
   1  10   4        7.98        3.86      6.93 o 
   2  10   4      100.78      111.72     14.58 o 
   3  10   4        5.44        9.77     11.58 o 
   4  10   4       56.34       53.85     12.77 o 
   5  10   4       16.39        7.55     12.08 o 
   6  10   4       24.96       23.76     11.05 o 
   7  10   4       25.61       32.57     12.14 o 
   8  10   4        5.12       15.43     11.94 o 
   9  10   4        1.90        0.61     11.05 o 
  10  10   4       18.28        8.40      8.27 o 
  11  10   4       14.08       -0.05      9.89 o 
  12  10   4        9.88       10.23      9.96 o 
  13  10   4        1.54       -0.33     19.56 o 
   1  11   4       13.17       12.48      8.19 o 
   2  11   4        1.17       17.95     13.26 o 
   3  11   4       35.09       28.40     11.90 o 
   4  11   4        4.50        7.95     12.41 o 
   5  11   4       19.04        6.25     12.69 o 
   6  11   4       22.37       15.94     13.54 o 
   7  11   4       36.03       44.03     14.72 o 
   8  11   4       77.35       69.96     14.88 o 
   9  11   4       11.34       18.35     15.53 o 
  10  11   4       53.02       54.88     16.41 o 
   2   0   5       62.58       61.96      7.78 o 
   4   0   5      293.92      276.31     15.30 o 
   6   0   5       65.70       70.84      8.20 o 
   8   0   5      249.17      236.74     14.50 o 
  10   0   5      217.00      237.52     15.23 o 
  12   0   5      131.01      124.66     12.63 o 
  14   0   5       20.60       26.58      9.42 o 
  16   0   5        4.23        0.20      9.41 o 
  18   0   5        7.35       -0.55     11.03 o 
  20   0   5        8.12       15.10     12.58 o 
   0   1   5      123.45      120.52      6.65 o 
   1   1   5       15.76       15.12      2.86 o 
   2   1   5       56.50       53.86      7.30 o 
   3   1   5       89.51       75.91      5.59 o 
   4   1   5      251.61      255.17     10.20 o 
   5   1   5      135.03      126.96      8.82 o 
   6   1   5       46.04       40.90      9.50 o 
   7   1   5      270.51      294.98     27.61 o 
   8   1   5        6.10       16.34      4.76 o 
   9   1   5       10.48        4.45      5.19 o 
  10   1   5      105.77      118.93      7.74 o 
  11   1   5      165.68      173.33     20.70 o 
  12   1   5       25.79       32.82      6.11 o 
  13   1   5       15.34       16.40      6.39 o 
  14   1   5       80.45       78.35     10.25 o 
  15   1   5        8.34       18.94      9.19 o 
  16   1   5       21.35       22.15      7.35 o 
  17   1   5        9.93       10.09      7.23 o 
  18   1   5       50.06       50.85      8.48 o 
  19   1   5        0.14        2.22      6.95 o 
  20   1   5        4.86       17.40      9.97 o 
   1   2   5       77.55       77.03      4.77 o 
   2   2   5       11.95       13.90      4.51 o 
   3   2   5      102.89      113.65      8.11 o 
   4   2   5        5.97       11.84      3.92 o 
   5   2   5      499.56      480.11     23.57 o 
   6   2   5       58.52       61.24      8.53 o 
   7   2   5       56.01       56.29     11.12 o 
   8   2   5        5.73        1.34      4.22 o 
   9   2   5        1.66       10.17      5.35 o 
  10   2   5       91.33      110.82     22.63 o 
  11   2   5       18.52       17.05      5.89 o 
  12   2   5        2.92        2.42      5.34 o 
  13   2   5      203.21      213.26     20.74 o 
  14   2   5        3.16       -1.11      5.95 o 
  15   2   5      109.97      107.69      9.12 o 
  16   2   5       10.25       20.87      7.30 o 
  17   2   5       24.20       19.03      7.34 o 
  18   2   5        5.51        8.33      7.70 o 
  19   2   5       33.85       47.69      8.48 o 
  20   2   5        1.77        7.48     13.37 o 
   0   3   5      141.80      147.32     11.05 o 
   1   3   5       25.02       23.92      6.77 o 
   2   3   5      203.27      239.94     14.10 o 
   3   3   5      207.82      205.74     20.46 o 
   4   3   5      541.77      527.55     21.54 o 
   5   3   5       97.73       94.57      6.83 o 
   6   3   5       44.17       50.52      7.23 o 
   7   3   5      254.98      268.23     11.63 o 
   8   3   5       20.33       20.31      5.29 o 
   9   3   5      320.57      289.33     12.87 o 
  10   3   5       43.66       46.07     12.40 o 
  11   3   5       86.62       88.10     19.77 o 
  12   3   5       15.88       21.31      6.77 o 
  13   3   5       38.24       48.38      7.25 o 
  14   3   5      188.20      204.43     12.19 o 
  15   3   5       17.59       14.64      7.37 o 
  16   3   5       42.64       46.71      7.61 o 
  17   3   5        2.55       -0.13      7.37 o 
  18   3   5       19.98       22.92      8.82 o 
  19   3   5        4.65       -3.83      8.74 o 
   1   4   5      100.02      110.16     10.63 o 
   2   4   5      189.83      195.13     13.44 o 
   3   4   5      317.31      303.28     17.35 o 
   4   4   5      251.16      197.82     14.86 o 
   5   4   5      139.93      126.68     11.73 o 
   6   4   5      524.58      479.02     25.12 o 
   7   4   5       42.75       49.58      7.67 o 
   8   4   5      110.51      107.21      9.11 o 
   9   4   5        7.18        2.94      5.21 o 
  10   4   5       22.30       17.32      7.29 o 
  11   4   5        5.50        2.17      9.22 o 
  12   4   5       86.68       89.87      7.81 o 
  13   4   5        1.78        6.31      6.40 o 
  14   4   5       16.33        9.85      8.34 o 
  15   4   5       36.39       32.04      8.24 o 
  16   4   5        5.31        9.08      6.97 o 
  17   4   5        2.87       -0.48      7.04 o 
  18   4   5       19.36       19.36      8.38 o 
  19   4   5        6.28        5.08     13.99 o 
   2   5   5        7.20       10.67      8.48 o 
   3   5   5      236.42      237.02     16.03 o 
   4   5   5      101.21       85.44     10.07 o 
   5   5   5      227.31      224.31     15.18 o 
   6   5   5       94.83       86.17     10.42 o 
   7   5   5      204.22      192.81     14.37 o 
   8   5   5       21.66       30.77      8.38 o 
   9   5   5       71.34       67.12      9.39 o 
  10   5   5       38.01       33.45      8.83 o 
  11   5   5       36.27       34.78      6.82 o 
  12   5   5        1.51        2.52      6.47 o 
  13   5   5       81.58       91.16      8.35 o 
  14   5   5       31.91       23.45      8.84 o 
  15   5   5       37.88       48.49      9.79 o 
  16   5   5        5.33        5.29      7.36 o 
  17   5   5       22.11       20.27      8.97 o 
  18   5   5        2.53        2.84      9.20 o 
   3   6   5      254.62      259.53     16.24 o 
   4   6   5       93.84       98.28     10.53 o 
   5   6   5       40.04       39.78      8.38 o 
   6   6   5       66.76       57.50      8.41 o 
   7   6   5       24.25       28.00      8.30 o 
   8   6   5       22.67       27.99      6.48 o 
   9   6   5        3.00       -1.91      6.20 o 
  10   6   5       36.62       35.39      8.05 o 
  11   6   5       30.37       24.34      9.31 o 
  12   6   5       68.80       63.72     10.19 o 
  13   6   5       25.38       15.43     10.05 o 
  14   6   5       24.84       24.87     11.07 o 
  15   6   5      135.18      150.84     15.53 o 
  16   6   5        8.14       11.87      8.95 o 
  17   6   5        0.22       -0.98      9.50 o 
   4   7   5      227.12      231.43     16.01 o 
   5   7   5        0.38        9.75      7.17 o 
   6   7   5       25.26       17.38      6.19 o 
   7   7   5        0.29        9.98      6.48 o 
   8   7   5       22.06       31.03      6.77 o 
   9   7   5        0.44       -4.04      6.16 o 
  10   7   5       17.80       28.13      8.89 o 
  11   7   5       38.01       51.66     10.80 o 
  12   7   5       45.59       47.28     11.73 o 
  13   7   5        2.38        8.78     10.60 o 
  14   7   5       54.58       46.17     11.80 o 
  15   7   5        1.28        3.88     12.01 o 
  16   7   5       20.00       27.01     14.62 o 
   5   8   5       52.15       52.66     11.65 o 
   6   8   5       18.04       23.18      7.61 o 
   7   8   5        7.06       12.63      7.36 o 
   8   8   5       12.05       10.78      7.26 o 
   9   8   5        1.39        5.09      7.20 o 
  10   8   5       17.84       18.59      8.23 o 
  11   8   5       11.92       19.68     10.70 o 
  12   8   5        5.64       14.83     10.95 o 
  13   8   5        3.48        0.30     12.41 o 
  14   8   5        4.28       -0.85     13.27 o 
   4   9   5        0.32        0.12     12.09 o 
   5   9   5       35.64       32.13     11.66 o 
   6   9   5        7.41       25.86     11.56 o 
   7   9   5       21.95       33.56     13.19 o 
   8   9   5        3.33        3.70      7.98 o 
   9   9   5       67.09       81.95     10.28 o 
  10   9   5        0.20       -1.40     11.50 o 
  11   9   5      107.18      113.37     12.04 o 
  12   9   5       12.81       25.22     13.70 o 
   3  10   5       18.60       20.02     13.57 o 
   4  10   5       43.53       50.02     14.80 o 
   5  10   5        1.05       -0.91     13.37 o 
   6  10   5       32.76       12.69     15.18 o 
   7  10   5        0.07       -3.04     13.02 o 
   8  10   5       30.59       34.64     16.47 o 
   9  10   5        5.80       39.75     16.81 o 
   0   0   6      691.07      709.77     32.23 o 
   2   0   6       15.91        5.09      7.55 o 
   4   0   6       27.65       42.42      8.31 o 
   6   0   6       21.35       29.60      8.23 o 
   8   0   6       26.02       26.08     10.02 o 
  10   0   6       38.62       54.61     10.92 o 
  12   0   6      123.53      129.14     14.20 o 
  14   0   6      143.95      180.32     16.69 o 
  16   0   6       30.52       52.19     13.87 o 
   1   1   6      134.96      149.00      8.59 o 
   2   1   6        3.03        3.94      4.98 o 
   3   1   6       63.11       62.40      6.79 o 
   4   1   6        0.71        4.93      5.77 o 
   5   1   6       41.38       44.37      8.68 o 
   6   1   6      129.06      120.98      8.59 o 
   7   1   6       33.06       43.39     15.66 o 
   8   1   6       68.89       65.26      7.51 o 
   9   1   6       15.32        9.51      6.69 o 
  10   1   6       29.89       39.79      7.25 o 
  11   1   6       64.93       72.64      8.44 o 
  12   1   6       62.39       66.26     15.93 o 
  13   1   6       20.59       22.83      8.20 o 
  14   1   6        4.68        4.87      8.11 o 
  15   1   6       11.29       15.34      8.77 o 
  16   1   6       17.35       33.33     13.66 o 
  17   1   6        5.85       11.36      9.07 o 
   0   2   6       29.79       28.83      9.92 o 
   1   2   6        0.07        0.73      8.86 o 
   2   2   6       11.41        6.84      8.61 o 
   3   2   6      120.54      140.50     12.28 o 
   4   2   6       38.06       39.15     10.69 o 
   5   2   6       19.94       29.18      6.73 o 
   6   2   6       27.19       24.94      6.09 o 
   7   2   6       70.44       70.69      7.74 o 
   8   2   6       27.70       29.43      6.45 o 
   9   2   6      209.50      198.98     11.05 o 
  10   2   6       67.57       54.38      8.20 o 
  11   2   6      108.24      106.41     22.38 o 
  12   2   6        2.90        5.19      7.90 o 
  13   2   6        6.69        6.14      8.23 o 
  14   2   6       27.67       29.59      8.91 o 
  15   2   6        2.52        8.17     10.33 o 
  16   2   6        4.88       12.09      9.12 o 
  17   2   6       10.94       -9.02     14.50 o 
   1   3   6      140.50      159.11     13.77 o 
   2   3   6       78.59       88.14     11.68 o 
   3   3   6       32.81       35.32      9.74 o 
   4   3   6       86.93       80.03     11.25 o 
   5   3   6       97.33      107.01     11.86 o 
   6   3   6        3.32        4.73      7.40 o 
   7   3   6       12.69       10.29      8.01 o 
   8   3   6      136.66      139.40     10.27 o 
   9   3   6       30.32       38.55      7.56 o 
  10   3   6      107.09      114.04      9.53 o 
  11   3   6        2.61        2.44      8.17 o 
  12   3   6       29.05       28.72      8.40 o 
  13   3   6       32.54       46.79      9.00 o 
  14   3   6       15.38        6.92      8.20 o 
  15   3   6        8.10        3.19      8.84 o 
  16   3   6        6.46        6.52     12.56 o 
   2   4   6       75.90       68.70     11.17 o 
   3   4   6       15.65       17.04      8.08 o 
   4   4   6       63.61       66.69     10.17 o 
   5   4   6       16.62       20.09      9.72 o 
   6   4   6        2.70       -3.97      9.41 o 
   7   4   6       27.79       27.04     10.04 o 
   8   4   6        9.41       11.81      9.32 o 
   9   4   6       11.60        9.27     10.19 o 
  10   4   6       39.36       33.20     11.07 o 
  11   4   6       21.20       28.92     10.98 o 
  12   4   6        4.74       14.75     11.66 o 
  13   4   6        6.90        9.60      9.02 o 
  14   4   6       18.00       16.30      9.10 o 
  15   4   6        4.15        4.29      9.07 o 
  16   4   6       15.39       11.20     14.90 o 
   3   5   6       83.22       74.90     12.67 o 
   4   5   6        3.94        7.52      8.53 o 
   5   5   6       45.32       26.08      8.78 o 
   6   5   6       11.61        6.14      8.38 o 
   7   5   6       11.35       -3.87      9.52 o 
   8   5   6        9.90       16.69     10.65 o 
   9   5   6        0.61       -0.45      8.58 o 
  10   5   6       15.06       35.32     11.81 o 
  11   5   6        5.53        6.30     10.10 o 
  12   5   6        7.45        3.40      9.57 o 
  13   5   6        6.25        8.39      9.51 o 
  14   5   6        7.00        7.12     12.41 o 
   4   6   6       89.43       91.29     13.54 o 
   5   6   6        2.72        4.74     10.90 o 
   6   6   6        7.27       24.49      9.42 o 
   7   6   6       31.73       34.94      9.49 o 
   8   6   6        3.71       10.67      8.59 o 
   9   6   6       45.44       41.71     10.90 o 
  10   6   6        4.64       -0.78      9.51 o 
  11   6   6       62.64       48.36     12.84 o 
  12   6   6        1.16       -1.87      9.87 o 
   6   7   6       30.97       34.51     10.90 o 
   7   7   6       17.63       23.29     10.29 o 
   8   7   6       68.69       63.51     12.24 o 
   9   7   6        0.22       -2.75     11.15 o 
  10   7   6       66.08       53.75     13.11 o 
   7   8   6      111.33      119.25     14.38 o 
   8   8   6       31.62       47.75     13.60 o 
   2   0   7       29.29       21.55     13.32 o 
   4   0   7       42.81       50.10     12.21 o 
   6   0   7       35.62       43.53     14.18 o 
   8   0   7       97.41       98.30     15.30 o 
  10   0   7       45.15       58.50     14.50 o 
  12   0   7        2.76        5.84     14.50 o 
   1   1   7        2.15        9.95     11.17 o 
   2   1   7       44.02       39.98     12.14 o 
   3   1   7        5.34       -3.40     10.87 o 
   4   1   7       43.05       57.30     12.71 o 
   5   1   7       42.15       50.98     12.46 o 
   6   1   7        7.52        5.25      8.36 o 
   7   1   7       77.42       77.18     10.53 o 
   8   1   7        2.58        3.91      8.64 o 
   9   1   7       43.01       34.41      9.81 o 
  10   1   7        9.17       -0.64      8.47 o 
  11   1   7        8.81       10.55      8.99 o 
  12   1   7        2.52        4.93     10.29 o 
  13   1   7       17.99       22.17     11.42 o 
   2   2   7        9.86       16.79     12.19 o 
   3   2   7       35.60       32.68     11.73 o 
   4   2   7        6.89        4.25     11.18 o 
   5   2   7       36.82       24.65     11.73 o 
   6   2   7       12.84        4.65     11.80 o 
   7   2   7        9.39       18.41     11.46 o 
   8   2   7       21.30       26.91     12.91 o 
   9   2   7       14.44        6.50     11.35 o 
  10   2   7        0.75        0.32     11.60 o 
  11   2   7       12.77        9.16     11.36 o 
  12   2   7       10.57       22.68     11.30 o 
   2   3   7       48.11       52.54     13.47 o 
   3   3   7       62.76       80.00     12.97 o 
   4   3   7       11.05       15.00     12.48 o 
   5   3   7       16.49        4.66     11.21 o 
   6   3   7       29.24       42.04     12.67 o 
   7   3   7        4.90        0.20     11.99 o 
   8   3   7        1.21        3.25     12.19 o 
   9   3   7        3.00        9.46     11.20 o 
  10   3   7        1.93      -14.53     12.79 o 
  11   3   7        2.58        7.32     11.81 o 
   3   4   7        1.64       -0.23     12.04 o 
   4   4   7       31.73       23.34     12.69 o 
   5   4   7        0.52       -1.81     10.35 o 
   6   4   7       38.69       41.76     13.31 o 
   7   4   7        0.50        3.68     11.71 o 
   8   4   7       42.98       46.07     13.67 o 
   9   4   7        8.37       -0.18     12.86 o 
   4   5   7        2.07       -4.71     12.36 o 
   5   5   7       30.52       37.36     13.87 o 
   6   5   7        7.15        6.01     12.97 o 
   7   5   7       45.74       23.99     14.05 o 
   8   5   7        8.16        1.00     12.34 o 
                                                 
